# Supplementary material for: Multi-isotope analysis reconstructs termite feeding in chimpanzees
Source: Sci Rep. 2026 Apr 28;16:14026. doi: 10.1038/s41598-026-45049-4 (PMC13134952; doi:10.1038/s41598-026-45049-4)
Supplement: Supplementary file 1 — Supplementary Material 1 [file 41598_2026_45049_MOESM1_ESM.xlsx]

## Sheet: Sheet4
common name	genus species	Dietary niche for plotting	Dietary Niche	plotting fauna	plotting tooth	sample_ID	GMERC_ID	tooth_sampled	jaw	sample ID	area	d15N-NO3 vs AIR (‰)	N content (nmol) with IAEA + USGS		Injected Vol. (ul)	Vial n-content (nmol/ml)	Sample n-content (nmol/ml) Blank N subtracted	clean powder weight (mg)	n-content (nmol/mg)	Sample n-content (nmol/mg) Blank N subtracted	POR Blank Fblank	POR Blank Fsample	POR Blank Correction (d15N ‰)	Amino Acid Fblank	Amino Acid Fsample	Amino Acid Inferred Blank Correction (d15N ‰)	Amino Acid Linear Correction (d15N ‰)	Amino Acid POR + Linear Correction (d15N ‰)	Coral Std Fblank	Coral Std Fsample	Coral Std. Inferred Blank Correction (d15N ‰)	Coral Std. Linear Correction (d15N ‰)	Coral Std. POR + Coral Linear Correction (d15N ‰)	Enamel Std Fblank	Enamel Std Fsample	Enamel Std. Inferred Blank Correction (d15N ‰)	Enamel Std. Linear Correction (d15N ‰)	Enamel Std. POR + Coral Linear Correction (d15N ‰)	Batch	Replicate
			herbivore, grazer	1.5	3	1	11	3rd molar	maxilla	ISA 1	14.724	3.09008	3.47987	3.09008	700	4.97125	4.66899	2.41	2.06276	5.9192	0.0608002	0.9392	3.51426	0.0791298	0.92087	3.33472	3.21285	3.58378	-0.05163	1.05163	4.11863	3.46795	3.81631	0.285256	0.714744	4.10067	3.36573	3.74889	SB19	2
			herbivore, grazer	2.5	3	2	9	3rd molar	maxilla	ISA 2	20.77	3.93702	4.77152	3.93702	240	19.8813	19.632	4.31	4.61283	4.55498	0.0125424	0.987458	3.98001	0.00235614	0.997644	4.42345	4.89431	4.93749	0.00623616	0.993764	3.90571	3.88437	3.92781	0.00810961	0.99189	3.92337	3.92523	3.96851	SB17	1
			herbivore, grazer	3.5	3	3	12	3rd molar	maxilla	ISA 3	22.859	3.48325	5.33018	3.48325	200	26.6509	26.3487	4.91	5.42788	5.12223	0.0113412	0.988659	3.54305	0.0147602	0.98524	3.53179	3.62291	3.69334	-0.00963064	1.00963	3.67933	3.85305	3.91919	0.0532093	0.946791	3.64765	3.7893	3.86206	SB19	2
			herbivore, grazer	4.5	3	4	13	3rd molar	maxilla	ISA 4	25.446	5.30913	5.9186	5.30913	130	45.5277	45.2254	4.6	9.89732	9.41771	0.00663888	0.993361	5.82049	0.00864033	0.99136	5.35329	5.52722	5.58098	-0.00563757	1.00564	5.41414	5.64146	5.69195	0.0311476	0.968852	5.46188	5.75637	5.8119	SB19	2
			herbivore, grazer	5.5	3	5	15	3rd molar	maxilla	ISA 5	22.876	3.82335	5.24573	3.82335	230	22.8075	22.5582	3.95	5.77406	5.71093	0.0109332	0.989067	3.85951	0.00205384	0.997946	4.24701	4.78015	4.81646	0.00543606	0.994564	3.79546	3.76951	3.80604	0.00706914	0.992931	3.81066	3.81079	3.84719	SB17	1
			herbivore, grazer	6.5	3	6	14	3rd molar	maxilla	ISA 6	25.472	4.31211	5.83029	4.31211	190	30.6857	30.4364	4.28	7.16956	7.1113	0.00812623	0.991874	4.34291	0.00152654	0.998473	4.62758	5.27103	5.30197	0.00404042	0.99596	4.29339	4.26342	4.29454	0.00525422	0.994746	4.30527	4.30287	4.33388	SB17	1
			herbivore, grazer	7.5	3	7	21	3rd molar	maxilla	ISA 7	24.724	5.85128	5.66186	5.85128	180	31.4548	31.2054	4.88	6.44565	6.39455	0.00792755	0.992072	5.89362	0.00148922	0.998511	6.16132	6.81691	6.85944	0.00394163	0.996058	5.83911	5.81882	5.86161	0.00512576	0.994874	5.85254	5.85253	5.89516	SB17	1
			herbivore, browser	27.5	3	27	na	3rd molar	maxilla	ISA 27	22.873	6.5063	5.33337	6.5063	190	28.0704	27.7681	4.3	6.52799	6.41939	0.0107677	0.989232	6.68435	0.0140139	0.985986	6.59532	6.7758	6.87696	-0.00914365	1.00914	6.66517	6.81405	6.90904	0.0505187	0.949481	6.82279	7.0461	7.15059	SB19	2
			herbivore, browser	28.5	3	28	33 duiker	3rd molar	maxilla	ISA 28	18.791	5.72922	4.32589	5.72922	140	30.8992	30.6499	4.76	6.49144	6.43905	0.00807007	0.99193	5.77133	0.00151599	0.998484	6.04466	6.69432	6.73661	0.0040125	0.995988	5.71634	5.69547	5.73803	0.00521791	0.994782	5.72986	5.72963	5.77203	SB17	1
			herbivore, browser	29.5	3	29	16-06-2016	3rd molar	maxilla	ISA 29	22.809	6.89651	5.31881	6.89651	150	35.4587	35.1565	4.81	7.37188	7.42106	0.00852407	0.991476	6.8493	0.0110938	0.988906	6.97115	7.18278	7.26617	-0.00723843	1.00724	7.01971	7.19625	7.27457	0.0399923	0.960008	7.16056	7.46648	7.55263	SB19	2
			herbivore, browser	30.5	3	30	CARTA 10/15	3rd molar	maxilla	ISA 30	23.104	6.78465	5.38591	6.78465	160	33.6619	33.3597	5.21	6.46102	6.53585	0.00897907	0.991021	7.11383	0.011686	0.988314	6.862	7.06611	7.15294	-0.0076248	1.00762	6.91522	7.08668	7.16822	0.042127	0.957873	7.0585	7.34597	7.43566	SB19	2
			herbivore, browser	31.5	3	31	na	3rd molar	maxilla	ISA 31	23.854	6.93993	5.46595	6.93993	150	36.4397	36.1903	4.18	8.71763	8.65798	0.00684306	0.993157	6.98394	0.0012855	0.998715	7.20891	7.91031	7.95451	0.00340242	0.996598	6.93315	6.91895	6.96343	0.00442456	0.995575	6.94586	6.94859	6.9929	SB17	1
			herbivore, browser	32.5	3	32	12/21	3rd molar	maxilla	ISA 32	22.959	6.45199	5.26442	6.45199	140	37.603	37.3537	5.6	6.71483	6.6703	0.00663136	0.993369	6.49137	0.00124573	0.998754	6.71203	7.42024	7.45979	0.00329716	0.996703	6.44381	6.42587	6.46566	0.00428768	0.995712	6.45563	6.45733	6.49698	SB17	1
			herbivore, browser	8.5	3	8	8	3rd molar	maxilla	ISA 8	22.989	4.06436	5.27118	4.06436	250	21.0847	20.8354	3.55	5.93936	5.86911	0.0118265	0.988173	4.10639	0.00222166	0.997778	4.52325	5.0222	5.06442	0.00588024	0.99412	4.0356	4.01305	4.05552	0.00764675	0.992353	4.05247	4.05343	4.09575	SB17	1
			herbivore, browser	9.5	3	9	4	3rd molar	maxilla	ISA 9	19.573	4.17901	4.50198	4.17901	100	45.0198	44.7705	5.39	8.35247	8.30621	0.00553888	0.994461	4.19921	0.0010405	0.99896	4.39379	5.13735	5.15764	0.00275397	0.997246	4.1659	4.12891	4.14932	0.0035813	0.996419	4.17388	4.16886	4.1892	SB17	1
			herbivore, browser	10.5	3	10	na	3rd molar	maxilla	ISA 10	21.87	5.60957	5.10523	5.60957	170	30.0308	29.7285	3.45	8.70458	8.87239	0.0100648	0.989935	5.8968	0.013099	0.986901	5.6808	5.84056	5.92553	-0.00854674	1.00855	5.76575	5.93572	6.01552	0.0472208	0.952779	5.85993	6.08003	6.16781	SB19	2
			herbivore, browser	11.5	3	11	36	3rd molar	maxilla	ISA 11	21.815	4.17291	5.09272	4.17291	130	39.1748	38.8725	5.34	7.33611	7.60041	0.00771549	0.992285	4.4669	0.0100415	0.989958	4.21277	4.3422	4.39553	-0.0065518	1.00655	4.30223	4.52856	4.57865	0.0361987	0.963801	4.30869	4.53229	4.58739	SB19	2
			herbivore, browser	13.5	3	13	DA 18	3rd molar	maxilla	ISA 13	21.59	5.25768	4.95616	5.25768	690	7.18284	6.93348	3.01	2.38633	2.30348	0.034716	0.965284	5.4269	0.00652153	0.993478	6.61838	6.22073	6.39068	0.017261	0.982739	5.19324	5.21896	5.38996	0.0224465	0.977553	5.24967	5.25489	5.42525	SB17	1
			herbivore, browser	14.5	3	14	DA 2/17/13	3rd molar	maxilla	ISA 14	20.885	5.55075	4.8812	5.55075	200	24.406	24.1037	4.21	5.79714	4.57911	0.0123844	0.987616	5.9695	0.0161179	0.983882	5.6377	5.77922	5.88325	-0.0105165	1.01052	5.74317	5.87812	5.97582	0.0581037	0.941896	5.85875	6.01667	6.12413	SB19	2
			herbivore, browser	15.5	3	15	16	3rd molar	maxilla	ISA 15	24.051	4.62387	5.6013	4.62387	180	31.1184	30.8161	3.84	8.10374	6.95051	0.00971301	0.990287	4.79817	0.0126412	0.987359	4.67996	4.81253	4.88442	-0.00824804	1.00825	4.78271	4.97026	5.03778	0.0455704	0.95443	4.81801	5.01812	5.09238	SB19	2
			herbivore, browser	16.5	3	16	19	3rd molar	maxilla	ISA 16	22.638	4.48816	5.19214	4.48816	200	25.9607	25.7114	4.63	5.60706	5.55321	0.00960525	0.990395	4.52633	0.00180438	0.998196	4.86147	5.44785	5.48619	0.0047758	0.995224	4.46686	4.44132	4.47989	0.00621052	0.993789	4.48117	4.48012	4.51855	SB17	1
			omnivore	17.5	3	17	17	3rd molar	maxilla	ISA 17	18.732	5.98026	4.31261	5.98026	300	14.3754	14.126	4.46	3.22318	3.16727	0.0173463	0.982654	6.07607	0.00325857	0.996741	6.66029	6.94645	7.04268	0.00862469	0.991375	5.95463	5.94916	6.04598	0.0112157	0.988784	5.9845	5.98238	6.07885	SB17	1
			omnivore	18.5	3	18	22	3rd molar	maxilla	ISA 18	21.018	4.16368	4.91145	4.16368	490	10.0234	9.72111	3.14	3.19215	3.02074	0.0301548	0.969845	4.1708	0.0392457	0.960754	4.32383	4.33256	4.54554	-0.0256067	1.02561	4.65994	4.51951	4.71952	0.141477	0.858523	4.75788	4.52235	4.74234	SB19	2
			omnivore	21.5	3	21	na	3rd molar	maxilla	ISA 21	21.341	5.80888	4.98491	5.80888	410	12.1583	11.8561	4.02	3.02446	2.76744	0.0248597	0.97514	6.03503	0.0323543	0.967646	5.99498	6.04844	6.2668	-0.0211103	1.02111	6.1858	6.13095	6.33602	0.116634	0.883366	6.50219	6.29476	6.52032	SB19	2
			omnivore, frugivore	33.5	3	33_M3	mbasi_march 12 AKP	3rd molar	maxilla	ISA 33 M3	24.811	4.22527	5.77417	4.22527	170	33.9657	33.6634	4.14	8.20427	7.38609	0.00889877	0.991101	4.40437	0.0115815	0.988418	4.27193	4.39681	4.45888	-0.00755661	1.00756	4.37388	4.57984	4.63814	0.0417503	0.95825	4.38506	4.5887	4.65283	SB19	2
			omnivore, frugivore	34.5	3	34_M3	na	1st molar	maxilla	ISA 34 M3	23.344	3.69705	5.4405	3.69705	160	34.0031	33.7008	3.92	8.67426	8.45455	0.00888898	0.991111	3.88668	0.0115688	0.988431	3.73747	3.84589	3.90296	-0.0075483	1.00755	3.84945	4.06246	4.11605	0.0417043	0.958296	3.83366	4.01963	4.07858	SB19	2
			omnivore, frugivore	35.5	3	35_M3	Cemp, 65/5L, 16/9/14	1st molar	maxilla	ISA 35 M3	25.169	4.61051	5.85559	4.61051	170	34.4447	34.1424	4.17	8.26011	7.70234	0.00877503	0.991225	4.69324	0.0114205	0.98858	4.66097	4.79859	4.86336	-0.00745153	1.00745	4.75422	4.95718	5.018	0.0411697	0.95883	4.78452	5.00373	5.07063	SB19	2
			omnivore, frugivore	36.5	3	36_M3	na	1st molar	maxilla	ISA 36 M3	26.35	4.26795	6.12421	4.26795	180	34.0234	33.7211	4.12	8.25811	8.24675	0.00888367	0.991116	4.59288	0.0115619	0.988438	4.31503	4.44131	4.50368	-0.00754379	1.00754	4.41599	4.62164	4.68022	0.0416794	0.958321	4.42931	4.63468	4.6991	SB19	2
			omnivore, frugivore	37.5	3	37_M3	na	1st molar	maxilla	ISA 37 M3	26.01	5.17825	5.95143	5.17825	170	35.0084	34.7591	5.61	6.24036	6.19591	0.00712283	0.992877	5.21144	0.00133805	0.998662	5.45588	6.14095	6.17428	0.00354152	0.996458	5.16493	5.13869	5.17223	0.00460545	0.995395	5.17627	5.17491	5.20832	SB17	1
			omnivore, frugivore	38.5	3	38_M3	9-8-19, AP	1st molar	maxilla	ISA 38 M3	21.883	4.51927	5.10819	4.51927	140	36.4871	36.1848	4.95	7.37113	7.49551	0.00828383	0.991716	4.6003	0.0107812	0.989219	4.56588	4.70343	4.76374	-0.00703442	1.00703	4.65563	4.86781	4.92445	0.0388652	0.961135	4.67946	4.90543	4.96773	SB19	2
			omnivore, frugivore	39.5	3	39_M3	Nyani, 1-06-2016	3rd molar	maxilla	ISA 39 M3	22.403	4.59653	5.22647	4.59653	220	23.7567	23.4544	3.35	7.09154	6.77324	0.0127229	0.987277	4.79953	0.0165585	0.983442	4.66983	4.78401	4.87809	-0.0108039	1.0108	4.80435	4.94348	5.03184	0.0596917	0.940308	4.8529	4.98866	5.08585	SB19	2
			omnivore, frugivore	40.5	3	40_M3	na	3rd molar	maxilla	ISA 40 M3	24.815	3.84521	5.77508	3.84521	190	30.3951	30.0929	3.52	8.63498	8.18741	0.00994412	0.990056	4.12565	0.012942	0.987058	3.89244	4.00042	4.06588	-0.00844429	1.00844	4.01431	4.20758	4.26906	0.0466547	0.953345	4.00608	4.17925	4.24687	SB19	2
			omnivore, frugivore	41.5	3	41_M3	Kipisi	3rd molar	maxilla	ISA 41 M3	26.222	5.21539	5.96539	5.21539	170	35.0905	34.8472	4.91	7.14675	7.07389	0.00693564	0.993064	5.12864	0.00479144	0.995209	5.25818	5.38642	5.40595	4.26464e-05	0.999957	5.21958	5.23557	5.25468	0.00442814	0.995572	5.34123	5.43897	5.4581	SB18	1
			omnivore, frugivore	42.5	3	42_M3	PtK	3rd molar	maxilla	ISA 42 M3	28.372	3.39342	6.58412	3.39342	160	41.1507	40.8485	4.06	10.1356	9.86895	0.00734502	0.992655	3.39825	0.00955934	0.990441	3.42383	3.52923	3.57397	-0.0062372	1.00624	3.5214	3.76507	3.80708	0.0344605	0.965539	3.49462	3.69253	3.73875	SB19	2
			omnivore, frugivore	43.5	3	43_M3	na	3rd molar	maxilla	ISA 43 M3	31	4.07152	7.02754	4.07152	170	41.3385	41.0951	4.81	8.59428	8.54368	0.00588738	0.994113	4.081	0.00406726	0.995933	4.10315	4.22071	4.23036	3.62008e-05	0.999964	4.07504	4.09485	4.1043	0.00375887	0.996241	4.17396	4.29705	4.30651	SB18	1
			omnivore, frugivore	44.5		44_M4				ISA 44 M3	30.609	3.97836	6.40354	3.97836	200	32.0177	31.7485	4.4	7.27675	7.21556	0.00840826	0.991592	3.99112	0.0146788	0.985321	4.10095	4.42537	4.43878	-0.00197288	1.00197	3.98405	3.98581	3.99851	-0.00402219	1.00402	3.95774	4.00461	4.01659	SB23
			omnivore, frugivore	46.5	3	46_M3	Bpt3	3rd molar	mandible	ISA 46 M3	26.442	3.38797	6.14514	3.38797	180	34.1397	33.8374	3.16	10.2355	10.708	0.00885342	0.991147	3.4383	0.0115225	0.988478	3.42463	3.52354	3.5775	-0.0075181	1.00752	3.54208	3.75973	3.8104	0.0415375	0.958462	3.51062	3.68666	3.7424	SB19	2
			frugivore/folivore	26.75	5	26	red.tail collar, death (K1) May/June 2020	canine	maxilla	ISA 26	24.727	6.99395	5.66253	6.99395	190	29.8028	29.5534	4.98	5.9845	5.93443	0.00836697	0.991633	7.0483	0.00157177	0.998428	7.323	7.96456	8.01914	0.00416012	0.99584	6.98587	6.97354	7.02846	0.00540988	0.99459	7.00149	7.00297	7.05769	SB17	1
			insectivore	12.5	3	12	28	3rd molar	maxilla	ISA 12	24.401	2.98439	5.58913	2.98439	270	20.7005	20.4511	4.3	4.81406	4.75607	0.0120461	0.987954	3.01404	0.0022629	0.997737	3.44936	3.93753	3.96731	0.00598939	0.994011	2.94858	2.92169	2.95166	0.0077887	0.992211	2.9638	2.96611	2.99596	SB17	1
			frugivore/folivore, insectivore	24.5	3	24	Pbt	3rd molar	maxilla	ISA 24	25.773	9.87536	5.99297	9.87536	150	39.9532	39.6509	4.28	9.33485	8.54427	0.00756518	0.992435	9.89847	0.00984588	0.990154	9.97114	10.2896	10.3872	-0.00642416	1.00642	9.96577	10.114	10.2056	0.0354935	0.964507	10.2182	10.6757	10.7765	SB19	2
																											grazer	n-content	d15N	browsers	n-content	d15N	omnivores	n-content	d15N
																											avg	6.3187	4.42198		6.58415	5.66317		7.05046	4.53958
																											min	4.55498	3.51426		2.30348	4.10639		2.76744	3.39825
																											max	9.41771	5.89362		8.87239	7.11383		10.708	6.07607
																											stdev	1.59734	1.01948		1.71747	1.08269		2.30187	0.786202
																		4.298	avg	6.66428	0.0121412	0.987859	4.94702	1.15467
																		2.41	min	2.30348	0.00553888	0.9392	3.01404
																		5.61	max	10.708	0.0608002	0.994461	7.11383
			#REF!	#REF!	#REF!	#REF!	#REF!	#REF!	#REF!	#REF!	#REF!	#REF!	#REF!	#REF!	#REF!	#REF!	#REF!	#REF!	#REF!	#REF!	#REF!	#REF!	#REF!	#REF!	#REF!	#REF!	#REF!	#REF!	#REF!	#REF!	#REF!	#REF!	#REF!	#REF!	#REF!	#REF!	#REF!	#REF!	#REF!	#REF!
			#REF!	#REF!	#REF!	#REF!	#REF!	#REF!	#REF!	#REF!	#REF!	#REF!	#REF!	#REF!	#REF!	#REF!	#REF!	#REF!	#REF!	5.23709	#REF!	#REF!	3.74714	#REF!	#REF!	#REF!	#REF!	#REF!	#REF!	#REF!	#REF!	#REF!	#REF!	#REF!	#REF!	#REF!	#REF!	#REF!	#REF!	#REF!
			herbivore, grazer	2.5	3	2	9	3rd molar	maxilla	ISA 2	20.77	3.93702	4.77152	3.93702	240	19.8813	19.632	4.31	4.61283	4.55498	0.0125424	0.987458	3.98001	0.00235614	0.997644	4.42345	4.89431	4.93749	0.00623616	0.993764	3.90571	3.88437	3.92781	0.00810961	0.99189	3.92337	3.92523	3.96851	SB17	1
			#REF!	#REF!	#REF!	#REF!	#REF!	#REF!	#REF!	#REF!	#REF!	#REF!	#REF!	#REF!	#REF!	#REF!	#REF!	#REF!	#REF!	#REF!	#REF!	#REF!	#REF!	#REF!	#REF!	#REF!	#REF!	#REF!	#REF!	#REF!	#REF!	#REF!	#REF!	#REF!	#REF!	#REF!	#REF!	#REF!	#REF!	#REF!
			#REF!	#REF!	#REF!	#REF!	#REF!	#REF!	#REF!	#REF!	#REF!	#REF!	#REF!	#REF!	#REF!	#REF!	#REF!	#REF!	#REF!	5.12223	#REF!	#REF!	3.54305	#REF!	#REF!	#REF!	#REF!	#REF!	#REF!	#REF!	#REF!	#REF!	#REF!	#REF!	#REF!	#REF!	#REF!	#REF!	#REF!	#REF!
			#REF!	#REF!	#REF!	#REF!	#REF!	#REF!	#REF!	#REF!	#REF!	#REF!	#REF!	#REF!	#REF!	#REF!	#REF!	#REF!	#REF!	#REF!	#REF!	#REF!	#REF!	#REF!	#REF!	#REF!	#REF!	#REF!	#REF!	#REF!	#REF!	#REF!	#REF!	#REF!	#REF!	#REF!	#REF!	#REF!	#REF!	#REF!
			#REF!	#REF!	#REF!	#REF!	#REF!	#REF!	#REF!	#REF!	#REF!	#REF!	#REF!	#REF!	#REF!	#REF!	#REF!	#REF!	#REF!	7.56432	#REF!	#REF!	4.84	#REF!	#REF!	#REF!	#REF!	#REF!	#REF!	#REF!	#REF!	#REF!	#REF!	#REF!	#REF!	#REF!	#REF!	#REF!	#REF!	#REF!
			herbivore, grazer	5.5	3	5	15	3rd molar	maxilla	ISA 5	22.876	3.82335	5.24573	3.82335	230	22.8075	22.5582	3.95	5.77406	6.41112	0.0109332	0.989067	4.10121	0.00205384	0.997946	4.24701	4.78015	4.81646	0.00543606	0.994564	3.79546	3.76951	3.80604	0.00706914	0.992931	3.81066	3.81079	3.84719	SB17	1
			herbivore, grazer	6.5	3	6	14	3rd molar	maxilla	ISA 6	25.472	4.31211	5.83029	4.31211	190	30.6857	30.4364	4.28	7.16956	6.75292	0.00812623	0.991874	5.11827	0.00152654	0.998473	4.62758	5.27103	5.30197	0.00404042	0.99596	4.29339	4.26342	4.29454	0.00525422	0.994746	4.30527	4.30287	4.33388	SB17	1
			herbivore, grazer	7.5	3	7	21	3rd molar	maxilla	ISA 7	24.724	5.85128	5.66186	5.85128	180	31.4548	31.2054	4.88	6.44565	6.39455	0.00792755	0.992072	5.89362	0.00148922	0.998511	6.16132	6.81691	6.85944	0.00394163	0.996058	5.83911	5.81882	5.86161	0.00512576	0.994874	5.85254	5.85253	5.89516	SB17	1
			0	0	0	0	0	0	0	0	0	0	0	0	0	0	0	0	0	#DIV/0!	0	0	#DIV/0!	0	0	0	0	0	0	0	0	0	0	0	0	0	0	0	0	0
			0	0	0	0	0	0	0	0	0	0	0	0	0	0	0	0	0	#DIV/0!	0	0	#DIV/0!	0	0	0	0	0	0	0	0	0	0	0	0	0	0	0	0	0
			#REF!	#REF!	#REF!	#REF!	#REF!	#REF!	#REF!	#REF!	#REF!	#REF!	#REF!	#REF!	#REF!	#REF!	#REF!	#REF!	#REF!	#REF!	#REF!	#REF!	#REF!	#REF!	#REF!	#REF!	#REF!	#REF!	#REF!	#REF!	#REF!	#REF!	#REF!	#REF!	#REF!	#REF!	#REF!	#REF!	#REF!	#REF!
			#REF!	#REF!	#REF!	#REF!	#REF!	#REF!	#REF!	#REF!	#REF!	#REF!	#REF!	#REF!	#REF!	#REF!	#REF!	#REF!	#REF!	6.42922	#REF!	#REF!	6.22784	#REF!	#REF!	#REF!	#REF!	#REF!	#REF!	#REF!	#REF!	#REF!	#REF!	#REF!	#REF!	#REF!	#REF!	#REF!	#REF!	#REF!
			herbivore, browser	28.5	3	28	33 duiker	3rd molar	maxilla	ISA 28	18.791	5.72922	4.32589	5.72922	140	30.8992	30.6499	4.76	6.49144	6.43905	0.00807007	0.99193	5.77133	0.00151599	0.998484	6.04466	6.69432	6.73661	0.0040125	0.995988	5.71634	5.69547	5.73803	0.00521791	0.994782	5.72986	5.72963	5.77203	SB17	1
			#REF!	#REF!	#REF!	#REF!	#REF!	#REF!	#REF!	#REF!	#REF!	#REF!	#REF!	#REF!	#REF!	#REF!	#REF!	#REF!	#REF!	#REF!	#REF!	#REF!	#REF!	#REF!	#REF!	#REF!	#REF!	#REF!	#REF!	#REF!	#REF!	#REF!	#REF!	#REF!	#REF!	#REF!	#REF!	#REF!	#REF!	#REF!
			#REF!	#REF!	#REF!	#REF!	#REF!	#REF!	#REF!	#REF!	#REF!	#REF!	#REF!	#REF!	#REF!	#REF!	#REF!	#REF!	#REF!	7.42106	#REF!	#REF!	6.8493	#REF!	#REF!	#REF!	#REF!	#REF!	#REF!	#REF!	#REF!	#REF!	#REF!	#REF!	#REF!	#REF!	#REF!	#REF!	#REF!	#REF!
			#REF!	#REF!	#REF!	#REF!	#REF!	#REF!	#REF!	#REF!	#REF!	#REF!	#REF!	#REF!	#REF!	#REF!	#REF!	#REF!	#REF!	#REF!	#REF!	#REF!	#REF!	#REF!	#REF!	#REF!	#REF!	#REF!	#REF!	#REF!	#REF!	#REF!	#REF!	#REF!	#REF!	#REF!	#REF!	#REF!	#REF!	#REF!
			#REF!	#REF!	#REF!	#REF!	#REF!	#REF!	#REF!	#REF!	#REF!	#REF!	#REF!	#REF!	#REF!	#REF!	#REF!	#REF!	#REF!	7.59691	#REF!	#REF!	7.04889	#REF!	#REF!	#REF!	#REF!	#REF!	#REF!	#REF!	#REF!	#REF!	#REF!	#REF!	#REF!	#REF!	#REF!	#REF!	#REF!	#REF!
			herbivore, browser	31.5	3	31	na	3rd molar	maxilla	ISA 31	23.854	6.93993	5.46595	6.93993	150	36.4397	36.1903	4.18	8.71763	7.66414	0.00684306	0.993157	6.73766	0.0012855	0.998715	7.20891	7.91031	7.95451	0.00340242	0.996598	6.93315	6.91895	6.96343	0.00442456	0.995575	6.94586	6.94859	6.9929	SB17	1
			herbivore, browser	32.5	3	32	12/21	3rd molar	maxilla	ISA 32	22.959	6.45199	5.26442	6.45199	140	37.603	37.3537	5.6	6.71483	6.26971	0.00663136	0.993369	5.29888	0.00124573	0.998754	6.71203	7.42024	7.45979	0.00329716	0.996703	6.44381	6.42587	6.46566	0.00428768	0.995712	6.45563	6.45733	6.49698	SB17	1
			herbivore, browser	8.5	3	8	8	3rd molar	maxilla	ISA 8	22.989	4.06436	5.27118	4.06436	250	21.0847	20.8354	3.55	5.93936	7.08766	0.0118265	0.988173	4.1528	0.00222166	0.997778	4.52325	5.0222	5.06442	0.00588024	0.99412	4.0356	4.01305	4.05552	0.00764675	0.992353	4.05247	4.05343	4.09575	SB17	1
			herbivore, browser	9.5	3	9	4	3rd molar	maxilla	ISA 9	19.573	4.17901	4.50198	4.17901	100	45.0198	44.7705	5.39	8.35247	8.30621	0.00553888	0.994461	4.19921	0.0010405	0.99896	4.39379	5.13735	5.15764	0.00275397	0.997246	4.1659	4.12891	4.14932	0.0035813	0.996419	4.17388	4.16886	4.1892	SB17	1
			#REF!	#REF!	#REF!	#REF!	#REF!	#REF!	#REF!	#REF!	#REF!	#REF!	#REF!	#REF!	#REF!	#REF!	#REF!	#REF!	#REF!	#REF!	#REF!	#REF!	#REF!	#REF!	#REF!	#REF!	#REF!	#REF!	#REF!	#REF!	#REF!	#REF!	#REF!	#REF!	#REF!	#REF!	#REF!	#REF!	#REF!	#REF!
			#REF!	#REF!	#REF!	#REF!	#REF!	#REF!	#REF!	#REF!	#REF!	#REF!	#REF!	#REF!	#REF!	#REF!	#REF!	#REF!	#REF!	8.87239	#REF!	#REF!	5.8968	#REF!	#REF!	#REF!	#REF!	#REF!	#REF!	#REF!	#REF!	#REF!	#REF!	#REF!	#REF!	#REF!	#REF!	#REF!	#REF!	#REF!
			#REF!	#REF!	#REF!	#REF!	#REF!	#REF!	#REF!	#REF!	#REF!	#REF!	#REF!	#REF!	#REF!	#REF!	#REF!	#REF!	#REF!	#REF!	#REF!	#REF!	#REF!	#REF!	#REF!	#REF!	#REF!	#REF!	#REF!	#REF!	#REF!	#REF!	#REF!	#REF!	#REF!	#REF!	#REF!	#REF!	#REF!	#REF!
			#REF!	#REF!	#REF!	#REF!	#REF!	#REF!	#REF!	#REF!	#REF!	#REF!	#REF!	#REF!	#REF!	#REF!	#REF!	#REF!	#REF!	4.95195	#REF!	#REF!	4.9469	#REF!	#REF!	#REF!	#REF!	#REF!	#REF!	#REF!	#REF!	#REF!	#REF!	#REF!	#REF!	#REF!	#REF!	#REF!	#REF!	#REF!
			herbivore, browser	13.5	3	13	DA 18	3rd molar	maxilla	ISA 13	21.59	5.25768	4.95616	5.25768	690	7.18284	6.93348	3.01	2.38633	2.30348	0.034716	0.965284	5.4269	0.00652153	0.993478	6.61838	6.22073	6.39068	0.017261	0.982739	5.19324	5.21896	5.38996	0.0224465	0.977553	5.24967	5.25489	5.42525	SB17	1
			#REF!	#REF!	#REF!	#REF!	#REF!	#REF!	#REF!	#REF!	#REF!	#REF!	#REF!	#REF!	#REF!	#REF!	#REF!	#REF!	#REF!	#REF!	#REF!	#REF!	#REF!	#REF!	#REF!	#REF!	#REF!	#REF!	#REF!	#REF!	#REF!	#REF!	#REF!	#REF!	#REF!	#REF!	#REF!	#REF!	#REF!	#REF!
			#REF!	#REF!	#REF!	#REF!	#REF!	#REF!	#REF!	#REF!	#REF!	#REF!	#REF!	#REF!	#REF!	#REF!	#REF!	#REF!	#REF!	4.57911	#REF!	#REF!	5.9695	#REF!	#REF!	#REF!	#REF!	#REF!	#REF!	#REF!	#REF!	#REF!	#REF!	#REF!	#REF!	#REF!	#REF!	#REF!	#REF!	#REF!
			#REF!	#REF!	#REF!	#REF!	#REF!	#REF!	#REF!	#REF!	#REF!	#REF!	#REF!	#REF!	#REF!	#REF!	#REF!	#REF!	#REF!	#REF!	#REF!	#REF!	#REF!	#REF!	#REF!	#REF!	#REF!	#REF!	#REF!	#REF!	#REF!	#REF!	#REF!	#REF!	#REF!	#REF!	#REF!	#REF!	#REF!	#REF!
			#REF!	#REF!	#REF!	#REF!	#REF!	#REF!	#REF!	#REF!	#REF!	#REF!	#REF!	#REF!	#REF!	#REF!	#REF!	#REF!	#REF!	6.25186	#REF!	#REF!	4.66225	#REF!	#REF!	#REF!	#REF!	#REF!	#REF!	#REF!	#REF!	#REF!	#REF!	#REF!	#REF!	#REF!	#REF!	#REF!	#REF!	#REF!
			herbivore, browser	16.5	3	16	19	3rd molar	maxilla	ISA 16	22.638	4.48816	5.19214	4.48816	200	25.9607	25.7114	4.63	5.60706	4.36024	0.00960525	0.990395	5.3012	0.00180438	0.998196	4.86147	5.44785	5.48619	0.0047758	0.995224	4.46686	4.44132	4.47989	0.00621052	0.993789	4.48117	4.48012	4.51855	SB17	1
			#REF!	#REF!	#REF!	#REF!	#REF!	#REF!	#REF!	#REF!	#REF!	#REF!	#REF!	#REF!	#REF!	#REF!	#REF!	#REF!	#REF!	#REF!	#REF!	#REF!	#REF!	#REF!	#REF!	#REF!	#REF!	#REF!	#REF!	#REF!	#REF!	#REF!	#REF!	#REF!	#REF!	#REF!	#REF!	#REF!	#REF!	#REF!
			omnivore	17.5	3	17	17	3rd molar	maxilla	ISA 17	18.732	5.98026	4.31261	5.98026	300	14.3754	14.126	4.46	3.22318	3.16727	0.0173463	0.982654	6.07607	0.00325857	0.996741	6.66029	6.94645	7.04268	0.00862469	0.991375	5.95463	5.94916	6.04598	0.0112157	0.988784	5.9845	5.98238	6.07885	SB17	1
			#REF!	#REF!	#REF!	#REF!	#REF!	#REF!	#REF!	#REF!	#REF!	#REF!	#REF!	#REF!	#REF!	#REF!	#REF!	#REF!	#REF!	#REF!	#REF!	#REF!	#REF!	#REF!	#REF!	#REF!	#REF!	#REF!	#REF!	#REF!	#REF!	#REF!	#REF!	#REF!	#REF!	#REF!	#REF!	#REF!	#REF!	#REF!
			#REF!	#REF!	#REF!	#REF!	#REF!	#REF!	#REF!	#REF!	#REF!	#REF!	#REF!	#REF!	#REF!	#REF!	#REF!	#REF!	#REF!	3.02074	#REF!	#REF!	4.1708	#REF!	#REF!	#REF!	#REF!	#REF!	#REF!	#REF!	#REF!	#REF!	#REF!	#REF!	#REF!	#REF!	#REF!	#REF!	#REF!	#REF!
			#REF!	#REF!	#REF!	#REF!	#REF!	#REF!	#REF!	#REF!	#REF!	#REF!	#REF!	#REF!	#REF!	#REF!	#REF!	#REF!	#REF!	#REF!	#REF!	#REF!	#REF!	#REF!	#REF!	#REF!	#REF!	#REF!	#REF!	#REF!	#REF!	#REF!	#REF!	#REF!	#REF!	#REF!	#REF!	#REF!	#REF!	#REF!
			#REF!	#REF!	#REF!	#REF!	#REF!	#REF!	#REF!	#REF!	#REF!	#REF!	#REF!	#REF!	#REF!	#REF!	#REF!	#REF!	#REF!	2.76744	#REF!	#REF!	6.03503	#REF!	#REF!	#REF!	#REF!	#REF!	#REF!	#REF!	#REF!	#REF!	#REF!	#REF!	#REF!	#REF!	#REF!	#REF!	#REF!	#REF!
			#REF!	#REF!	#REF!	#REF!	#REF!	#REF!	#REF!	#REF!	#REF!	#REF!	#REF!	#REF!	#REF!	#REF!	#REF!	#REF!	#REF!	#REF!	#REF!	#REF!	#REF!	#REF!	#REF!	#REF!	#REF!	#REF!	#REF!	#REF!	#REF!	#REF!	#REF!	#REF!	#REF!	#REF!	#REF!	#REF!	#REF!	#REF!
			#REF!	#REF!	#REF!	#REF!	#REF!	#REF!	#REF!	#REF!	#REF!	#REF!	#REF!	#REF!	#REF!	#REF!	#REF!	#REF!	#REF!	7.38609	#REF!	#REF!	4.40437	#REF!	#REF!	#REF!	#REF!	#REF!	#REF!	#REF!	#REF!	#REF!	#REF!	#REF!	#REF!	#REF!	#REF!	#REF!	#REF!	#REF!
			#REF!	#REF!	#REF!	#REF!	#REF!	#REF!	#REF!	#REF!	#REF!	#REF!	#REF!	#REF!	#REF!	#REF!	#REF!	#REF!	#REF!	#REF!	#REF!	#REF!	#REF!	#REF!	#REF!	#REF!	#REF!	#REF!	#REF!	#REF!	#REF!	#REF!	#REF!	#REF!	#REF!	#REF!	#REF!	#REF!	#REF!	#REF!
			#REF!	#REF!	#REF!	#REF!	#REF!	#REF!	#REF!	#REF!	#REF!	#REF!	#REF!	#REF!	#REF!	#REF!	#REF!	#REF!	#REF!	8.45455	#REF!	#REF!	3.88668	#REF!	#REF!	#REF!	#REF!	#REF!	#REF!	#REF!	#REF!	#REF!	#REF!	#REF!	#REF!	#REF!	#REF!	#REF!	#REF!	#REF!
			#REF!	#REF!	#REF!	#REF!	#REF!	#REF!	#REF!	#REF!	#REF!	#REF!	#REF!	#REF!	#REF!	#REF!	#REF!	#REF!	#REF!	#REF!	#REF!	#REF!	#REF!	#REF!	#REF!	#REF!	#REF!	#REF!	#REF!	#REF!	#REF!	#REF!	#REF!	#REF!	#REF!	#REF!	#REF!	#REF!	#REF!	#REF!
			#REF!	#REF!	#REF!	#REF!	#REF!	#REF!	#REF!	#REF!	#REF!	#REF!	#REF!	#REF!	#REF!	#REF!	#REF!	#REF!	#REF!	7.70234	#REF!	#REF!	4.69324	#REF!	#REF!	#REF!	#REF!	#REF!	#REF!	#REF!	#REF!	#REF!	#REF!	#REF!	#REF!	#REF!	#REF!	#REF!	#REF!	#REF!
			#REF!	#REF!	#REF!	#REF!	#REF!	#REF!	#REF!	#REF!	#REF!	#REF!	#REF!	#REF!	#REF!	#REF!	#REF!	#REF!	#REF!	#REF!	#REF!	#REF!	#REF!	#REF!	#REF!	#REF!	#REF!	#REF!	#REF!	#REF!	#REF!	#REF!	#REF!	#REF!	#REF!	#REF!	#REF!	#REF!	#REF!	#REF!
			#REF!	#REF!	#REF!	#REF!	#REF!	#REF!	#REF!	#REF!	#REF!	#REF!	#REF!	#REF!	#REF!	#REF!	#REF!	#REF!	#REF!	7.22133	#REF!	#REF!	4.90216	#REF!	#REF!	#REF!	#REF!	#REF!	#REF!	#REF!	#REF!	#REF!	#REF!	#REF!	#REF!	#REF!	#REF!	#REF!	#REF!	#REF!
			omnivore, frugivore	37.5	3	37_M3	na	1st molar	maxilla	ISA 37 M3	26.01	5.17825	5.95143	5.17825	170	35.0084	34.7591	5.61	6.24036	6.82155	0.00712283	0.992877	4.87042	0.00133805	0.998662	5.45588	6.14095	6.17428	0.00354152	0.996458	5.16493	5.13869	5.17223	0.00460545	0.995395	5.17627	5.17491	5.20832	SB17	1
			#REF!	#REF!	#REF!	#REF!	#REF!	#REF!	#REF!	#REF!	#REF!	#REF!	#REF!	#REF!	#REF!	#REF!	#REF!	#REF!	#REF!	#REF!	#REF!	#REF!	#REF!	#REF!	#REF!	#REF!	#REF!	#REF!	#REF!	#REF!	#REF!	#REF!	#REF!	#REF!	#REF!	#REF!	#REF!	#REF!	#REF!	#REF!
			#REF!	#REF!	#REF!	#REF!	#REF!	#REF!	#REF!	#REF!	#REF!	#REF!	#REF!	#REF!	#REF!	#REF!	#REF!	#REF!	#REF!	#REF!	#REF!	#REF!	#REF!	#REF!	#REF!	#REF!	#REF!	#REF!	#REF!	#REF!	#REF!	#REF!	#REF!	#REF!	#REF!	#REF!	#REF!	#REF!	#REF!	#REF!
			#REF!	#REF!	#REF!	#REF!	#REF!	#REF!	#REF!	#REF!	#REF!	#REF!	#REF!	#REF!	#REF!	#REF!	#REF!	#REF!	#REF!	7.13437	#REF!	#REF!	4.69991	#REF!	#REF!	#REF!	#REF!	#REF!	#REF!	#REF!	#REF!	#REF!	#REF!	#REF!	#REF!	#REF!	#REF!	#REF!	#REF!	#REF!
			#REF!	#REF!	#REF!	#REF!	#REF!	#REF!	#REF!	#REF!	#REF!	#REF!	#REF!	#REF!	#REF!	#REF!	#REF!	#REF!	#REF!	#REF!	#REF!	#REF!	#REF!	#REF!	#REF!	#REF!	#REF!	#REF!	#REF!	#REF!	#REF!	#REF!	#REF!	#REF!	#REF!	#REF!	#REF!	#REF!	#REF!	#REF!
			#REF!	#REF!	#REF!	#REF!	#REF!	#REF!	#REF!	#REF!	#REF!	#REF!	#REF!	#REF!	#REF!	#REF!	#REF!	#REF!	#REF!	8.18741	#REF!	#REF!	4.12565	#REF!	#REF!	#REF!	#REF!	#REF!	#REF!	#REF!	#REF!	#REF!	#REF!	#REF!	#REF!	#REF!	#REF!	#REF!	#REF!	#REF!
			#REF!	#REF!	#REF!	#REF!	#REF!	#REF!	#REF!	#REF!	#REF!	#REF!	#REF!	#REF!	#REF!	#REF!	#REF!	#REF!	#REF!	7.48539	#REF!	#REF!	4.50849	#REF!	#REF!	#REF!	#REF!	#REF!	#REF!	#REF!	#REF!	#REF!	#REF!	#REF!	#REF!	#REF!	#REF!	#REF!	#REF!	#REF!
			#REF!	#REF!	#REF!	#REF!	#REF!	#REF!	#REF!	#REF!	#REF!	#REF!	#REF!	#REF!	#REF!	#REF!	#REF!	#REF!	#REF!	#REF!	#REF!	#REF!	#REF!	#REF!	#REF!	#REF!	#REF!	#REF!	#REF!	#REF!	#REF!	#REF!	#REF!	#REF!	#REF!	#REF!	#REF!	#REF!	#REF!	#REF!
			#REF!	#REF!	#REF!	#REF!	#REF!	#REF!	#REF!	#REF!	#REF!	#REF!	#REF!	#REF!	#REF!	#REF!	#REF!	#REF!	#REF!	7.07389	#REF!	#REF!	5.12864	#REF!	#REF!	#REF!	#REF!	#REF!	#REF!	#REF!	#REF!	#REF!	#REF!	#REF!	#REF!	#REF!	#REF!	#REF!	#REF!	#REF!
			#REF!	#REF!	#REF!	#REF!	#REF!	#REF!	#REF!	#REF!	#REF!	#REF!	#REF!	#REF!	#REF!	#REF!	#REF!	#REF!	#REF!	#REF!	#REF!	#REF!	#REF!	#REF!	#REF!	#REF!	#REF!	#REF!	#REF!	#REF!	#REF!	#REF!	#REF!	#REF!	#REF!	#REF!	#REF!	#REF!	#REF!	#REF!
			#REF!	#REF!	#REF!	#REF!	#REF!	#REF!	#REF!	#REF!	#REF!	#REF!	#REF!	#REF!	#REF!	#REF!	#REF!	#REF!	#REF!	8.54273	#REF!	#REF!	3.82346	#REF!	#REF!	#REF!	#REF!	#REF!	#REF!	#REF!	#REF!	#REF!	#REF!	#REF!	#REF!	#REF!	#REF!	#REF!	#REF!	#REF!
			omnivore, frugivore	43.5	3	43_M3	na	3rd molar	maxilla	ISA 43 M3	31	4.07152	7.02754	4.07152	170	41.3385	41.0951	4.81	8.59428	7.87962	0.00588738	0.994113	4.03606	0.00406726	0.995933	4.10315	4.22071	4.23036	3.62008e-05	0.999964	4.07504	4.09485	4.1043	0.00375887	0.996241	4.17396	4.29705	4.30651	SB18	1
			omnivore, frugivore	44.5	0	44_M4	0	0	0	ISA 44 M3	30.609	3.97836	6.40354	3.97836	200	32.0177	31.7485	4.4	7.27675	7.21556	0.00840826	0.991592	3.99112	0.0146788	0.985321	4.10095	4.42537	4.43878	-0.00197288	1.00197	3.98405	3.98581	3.99851	-0.00402219	1.00402	3.95774	4.00461	4.01659	SB23	0
			#REF!	#REF!	#REF!	#REF!	#REF!	#REF!	#REF!	#REF!	#REF!	#REF!	#REF!	#REF!	#REF!	#REF!	#REF!	#REF!	#REF!	#REF!	#REF!	#REF!	#REF!	#REF!	#REF!	#REF!	#REF!	#REF!	#REF!	#REF!	#REF!	#REF!	#REF!	#REF!	#REF!	#REF!	#REF!	#REF!	#REF!	#REF!
			#REF!	#REF!	#REF!	#REF!	#REF!	#REF!	#REF!	#REF!	#REF!	#REF!	#REF!	#REF!	#REF!	#REF!	#REF!	#REF!	#REF!	8.32123	#REF!	#REF!	5.2433	#REF!	#REF!	#REF!	#REF!	#REF!	#REF!	#REF!	#REF!	#REF!	#REF!	#REF!	#REF!	#REF!	#REF!	#REF!	#REF!	#REF!
			frugivore/folivore	26.75	5	26	red.tail collar, death (K1) May/June 2020	canine	maxilla	ISA 26	24.727	6.99395	5.66253	6.99395	190	29.8028	29.5534	4.98	5.9845	5.34525	0.00836697	0.991633	5.03117	0.00157177	0.998428	7.323	7.96456	8.01914	0.00416012	0.99584	6.98587	6.97354	7.02846	0.00540988	0.99459	7.00149	7.00297	7.05769	SB17	1
			insectivore	12.5	3	12	28	3rd molar	maxilla	ISA 12	24.401	2.98439	5.58913	2.98439	270	20.7005	20.4511	4.3	4.81406	4.75607	0.0120461	0.987954	3.01404	0.0022629	0.997737	3.44936	3.93753	3.96731	0.00598939	0.994011	2.94858	2.92169	2.95166	0.0077887	0.992211	2.9638	2.96611	2.99596	SB17	1

## Sheet: Table S1 Issa fauna
Table S1: Collection of all Issa fauna isotope data
Group	Common name	Taxon	Catalog ID	d15Nenamel (‰ vs. AIR)	d13Cenamel (‰ vs. VPDB)	d18Oenamel (‰ vs. VSMOW)	N-content (nmol/mg)	d13Cenamel and d18Oenamel (‰ vs.VPDB) VPDB) Number of replicates	d13Cenamel (‰ vs. VPDB) Standard deviation	d18Oenamel (‰ vs. VPDB) Standard deviation	d15Nenamel (‰ vs. AIR) Number of replictates	d15Nenamel (‰ vs. AIR) Standard deviation
Grazer	Lichtenstein's hartebeest	Alcelaphus buselaphus lichtensteinii	ISA 1	3.51426	-0.553551	-1.37535	5.9192	2	0.0295466	0.596764	2	0.0969169
Grazer	Lichtenstein's hartebeest	Alcelaphus buselaphus lichtensteinii	ISA 2	3.98001	0.836634	2.31385	4.55498	2	1.03263	0.183418	1
Grazer	Lichtenstein's hartebeest	Alcelaphus buselaphus lichtensteinii	ISA 3	3.54305	1.12523	2.84598	5.12223	2	0.0191778	0.195208	2	0.0109255
Grazer	Roan antelope	Hippotragus equinus	ISA 4	5.82049	-0.611966	2.16322	9.41771	2	0.286179	0.386479	2	0.650273
Grazer	Roan antelope	Hippotragus equinus	ISA 5	3.85951	0.949987	3.17638	5.71093	2	0.0394011	0.0795561	1
Grazer	Sable antelope	Hippotragus niger kirkii	ISA 6	4.34291	-1.45167	5.27555	7.1113	2	0.165277	0.392965	1
Grazer mean values (n = 6)				3,9 ± 0,9	0,1 ± 1,1	2,6 ± 2,2	5,8 ± 1,7
				3.51426	-1.45167	-1.37535	4.55498
				5.82049	1.12523	5.27555	9.41771
Browser	Bushbucks	Tragelaphus scriptus	ISA 8	4.10639	-16.3641	-2.18934	5.86911	2	0.290214	0.137159	1
Browser	Bushbucks	Tragelaphus scriptus	ISA 9	4.19921	-16.931	0.704028	8.30621	2	0.175965	0.056372	1
Browser	Common duiker	Sylvicapra grimmia	ISA 10	5.8968	-15.3086	-0.896302	8.87239	2	0.166801	0.00240658	2	0.290989
Browser	Common duiker	Sylvicapra grimmia	ISA 11	4.4669	-15.231	-0.840576	7.60041	2	0.156251	0.627966	2	0.343446
Browser	Southern tree hyrax	Dendrohyrex arboreus	ISA 13	5.4269	-15.1801	-0.152647	2.30348	2	0.152471	0.402483	1
Browser	Southern tree hyrax	Dendrohyrex arboreus	ISA 14	5.9695	-15.0922	2.0343	4.57911	2	0.165142	0.141347	2	0.45113
Browser	Bush hyrax	Heterohyrax brucei	ISA 15	4.79817	-14.5546	3.36615	6.95051	2	0.355342	1.68589	2	0.149012
Browser	Bush hyrax	Heterohyrax brucei	ISA 16	4.52633	-13.9914	2.74598	5.55321	2	0.0299112	0.212583	1
Browser	Common duiker	Sylvicapra grimmia	ISA 27	6.68435	-14.3268	-0.225452	6.41939	2	0.139181	0.0569053	2	0.114648
Browser	Blue duiker	Philantomba monticola	ISA 28	5.77133	-14.013	0.212229	6.43905	2	0.294339	0.439596	1
Browser	Blue duiker	Philantomba monticola	ISA 29	6.8493	-13.7145	-2.64962	7.42106	2	0.107193	0.0743379	2	0.179849
Browser	Blue duiker	Philantomba monticola	ISA 30	7.11383	-14.4755	-1.9286	6.53585	2	0.0438163	0.368411	2	0.347802
Browser	Blue duiker	Philantomba monticola	ISA 31	6.98394	-14.403	-0.430553	8.65798	2	0.011108	0.176916	1
Browser	Blue duiker	Philantomba monticola	ISA 32	6.49137	-14.4251	-2.03582	6.6703	2	0.0112189	0.249745	1
Browser	Klipspringer	Oreotragus oreotragus	ISA 7	5.89362	-14.1571	0.727505	6.39455	2	0.13196	0.509389	1
Browser mean values (n = 15)				5,9 ± 1,0	-14,5 ± 0,9	-0,2 ± 1,8	3,7± 1,2
				4.10639	-16.931	-2.64962	2.30348
				7.11383	-13.7145	3.36615	8.87239
Omnivore	Bushpig	Potamochoerus larvatus	ISA 17	6.07607	-14.0832	-2.60944	3.16727	2	0.0864357	0.335525	1
Omnivore	Bushpig	Potamochoerus larvatus	ISA 18	4.1708	-13.2087	-3.44236	3.04579	2	0.177232	0.362209	2	0.185809
Omnivore	Bushpig	Potamochoerus larvatus	ISA 19	5.90577	-15.28	-2.10437	3.7018	2	0.153057	0.0678323	1
Omnivore	Bushpig	Potamochoerus larvatus	ISA 20	5.15885	-15.5082	-1.63449	4.10625	2	0.102871	0.0135421	1
Omnivore	Bushpig	Potamochoerus larvatus	ISA 21	6.03503	-14.1121	-3.27235	2.76744	2	0.13986	0.292025	2	0.0237192
Insectivore	Bushy-tailed mongoose	Bdeogale crassicauda	ISA 22	7.34652	-13.7686	-4.16311	3.19658	2	0.151404	0.438662	2	0.714561
Insectivore	Bushy-tailed mongoose	Bdeogale crassicauda	ISA 23	7.9367	-13.2317	-4.90602	6.406	2	0.0563847	0.0900711	1
Omnivore	African palm civet	Nandinia binotata	ISA 25	10.573	-13.5281	-0.6569	5.19852	2	0.106681	0.0583895	2	0.213195
Omnivore mean values (n = 8)				6,1 ± 2,0	-13,9 ± 0,9	-2,9 ± 1,4	3,5 ± 1,3
				4.1708	-15.5082	-4.90602	2.76744
				10.573	-13.2087	3.36615	8.87239
Radicivore	Crested porcupine	Hystrix crestatus	ISA 12	3.01404	-15.069	0.106266	4.75607	2	0.0227885	0.0558381	1
Primate	Yellow baboon	Papio cynocephalus	ISA 33	4.40437	-13.9786	-2.09646	7.38609	2	0.08	0.0543044	2	0.16911
Primate	Yellow baboon	Papio cynocephalus	ISA 34	3.88668	-14.305	-0.214131	8.45455	1			2	0.190804
Primate	Yellow baboon	Papio cynocephalus	ISA 35	4.69324	-15.1517	-0.567824	7.70234	1			2	0.194309
Primate	Yellow baboon	Papio cynocephalus	ISA 36	4.59288	-13.8439	-0.562782	8.24675	1			2	0.152115
Primate	Yellow baboon	Papio cynocephalus	ISA 37	5.21144	-14.7858	-2.57883	6.19591	1			1
Primate	Yellow baboon	Papio cynocephalus	ISA 38	4.6003	-14.2911	-1.04416	7.49551	1			2	0.0328118
Primate	Yellow baboon	Papio cynocephalus	ISA 39	4.79953	-14.1824	-1.76203	6.77324	1			2	0.159503
Primate	Yellow baboon	Papio cynocephalus	ISA 40	4.12565	-14.6872	-1.31094	8.18741	1			2	0.307832
Primate	Yellow baboon	Papio cynocephalus	ISA 41	5.12864	-14.1876	-1.96565	7.07389	1			2	0.149782
Primate	Chimpanzee	Pan trogl. schweinfurthii	ISA 42	3.39825	-14.8234	-0.322266	9.86895	1			2	0.053835
Primate	Chimpanzee	Pan trogl. schweinfurthii	ISA 43	4.081	-15.0015	0.105703	8.54368	1			1
Primate	Chimpanzee	Pan trogl. schweinfurthii	ISA 44	3.99112	-14.8842	0.224958	7.21556	1			1
Primate	Chimpanzee	Pan trogl. schweinfurthii	ISA 46	3.4383	-14.8305	-0.892251	10.708	2			1
Primate	Red colobus monkey	Piliocolobus tephrosceles	ISA 24	9.89847	-14.7829	-1.84569	8.54427	2	0.0909036	0.287582	2	0.0996896
Primate	Red-tailed monkey	Cercopithecus ascanius	ISA 26	7.0483	-15.0402	-1.32354	5.93443	2	0.506012	0.852614	1
Primates mean values (n = 15)			median group	4,6 ± 1,6	-14,8 ± 0,4	-1,0 ± 0,9	7,7 ± 1,3
		All specimens (n = 45)	median	4.96408	-14.3159	-0.866413	6.60307
			average	5.38043	-12.5766	-0.593273	6.50748
			stdev	1.60298	5.13719	2.12358	1.98137
			min	3.39825	-16.931	-4.90602	2.30348
			max	10.573	1.12523	5.27555	10.708
grey: statistical outliers

## Sheet: Table S2 SIBER statistics
Table S2: SIBER statistics
d13Cenamel vs. d15Nenamel niche space
SIBER - community metrics for d13C/d15N						SIBER - ellipse overlap of 40 % SEAC in %						SIBER - ellipse overlap of 40 % SEAC in %2
	Baboons	Omnivores	Browsers	Grazers			Baboons	Omnivores	Browsers	Grazers			Baboons	Omnivores	Browsers	Grazers
Total convex hull area (‰2)	1.03	7.925	5.0294	3.0291		Baboons	x	51.65	1.34	0		Baboons	x	0.327	0	0
Ellipse area, SEA (‰2)	0.55	5.07866	2.29924	2.57128		Omnivores	5.5	x	26.854	0		Omnivores		x	1.59113	0
SEAc (‰2), 40%	0.63	5.92511	2.47611	3.2141		Browsers	0.34	64.259	x	0		Browsers			x	0
SEAb (‰2), 40%	0.63	2.20538	4.8151	2.03471		Grazers	0	0	0	x		Grazers				x
Bayesian 95% CI, low	0.864232	1.3424	2.12639	1.15757		*read horizontally
Bayesian 95% CI, high	6.12623	3.95044	10.5116	3.46253		SIBER - ellipse overlap of 95 % SEAC in %						SIBER - ellipse overlap of 95 % SEAC in %
d15N range (‰)	1.3	6.4	3	2.31			Baboons	Omnivores	Browsers	Grazers			Baboons	Omnivores	Browsers	Grazers
d13C range (‰)	1.31	2.3	2.58	2.58		Baboons	x	69.3026	66.0203	51.5875		Baboons	x	12.7558	7.52101	0
Mean distance betweeen points to centroid (‰)	0.52	1.68666	3.0291	1.19934		Omnivores	30.3115	x	33.7624	15.8996		Omnivores		x	13.3672	0
Mean nearest neighbor distance (MNND; ‰)	0.371	1.01027	1.19934	0.80718		Browsers	47.8572	55.9559	x	53.373		Browsers			x	0
Standard deviation of MNND (‰)	0.1594	0.909069	0.80718	0.659145		Grazers	30.5251	21.51	43.5676	x		Grazers				x
						*read horizontally
d18Oenamel vs. d15Nenamel niche space
SIBER - community metrics for d18O/d15N						SIBER - ellipse overlap of 40 % SEAC in %						SIBER - ellipse overlap of 40 % SEAC in %2
	Baboons	Omnivores	Browsers	Grazers			Baboons	Omnivores	Browsers	Grazers			Baboons	Omnivores	Browsers	Grazers
Total convex hull area (‰2)	1.49	14.249	12.3682	7.87875		Baboons	x	0	0	0		Baboons	x	0	0	0
Ellipse area, SEA (‰2)	0.84	8.28963	5.41857	5.71897		Omnivores	0	x	6.7	0		Omnivores		x	0.392333	0
SEAc (‰2), 40%	0.96	9.67124	5.83539	7.14871		Browsers	0	4.05	x	3.62		Browsers			x	0.211705
SEAb (‰2), 40%	5.07351	5.27381	7.28991	3.8691		Grazers	0	0	2.96	x		Grazers				x
Bayesian 95% CI, low	2.02881	3.03058	3.61324	2.15452		*read horizontally
Bayesian 95% CI, high	13.4921	8.97765	16.8571	6.50082
d15N range (‰)	1.3	6.4	3	2.31		SIBER - ellipse overlap of 95 % SEAC in %						SIBER - ellipse overlap of 95 % SEAC in %
d18O range (‰)	2.37	4.25	6.02	6.66			Baboons	Omnivores	Browsers	Grazers			Baboons	Omnivores	Browsers	Grazers
Mean distance betweeen points to centroid (‰)	0.79	1.90485	1.75739	1.70324		Baboons	x	69.3026	66.0203	51.5875		Baboons	x	13.0655	17.5522	13.0655
Mean nearest neighbor distance (MNND; ‰)	0.434	1.39321	0.788492	1.556		Omnivores	30.3115	x	33.7624	15.8996		Omnivores		x	19.5505	9.20683
Standard deviation of MNND (‰)	0.228	1.43837	0.376421	1.28581		Browsers	47.8572	55.9559	x	53.373		Browsers			x	18.648
						Grazers	30.5251	21.51	43.5676	x		Grazers				x
						*read horizontally
d13Cenamel vs. d18Oenamel niche space
SIBER - community metrics for d13C/d18O						SIBER - ellipse overlap of 40 % SEAC in %						SIBER - ellipse overlap of 40 % SEAC in %2
	Baboons	Omnivores	Browsers	Grazers			Baboons	Omnivores	Browsers	Grazers			Baboons	Omnivores	Browsers	Grazers
Total convex hull area (‰2)	2.14	4.884	13.4085	7.7049		Baboons	x	45.3	69.4	0		Baboons	x	0.330962	1.09078	0
Ellipse area, SEA (‰2)	1.06	3.37754	5.05289	7.21474		Omnivores	13.98	x	9.05	0		Omnivores		x	0.356674	0
SEAc (‰2), 40%	1.21	3.94059	5.44157	9.01843		Browsers	15.52	6.55	x	0		Browsers			x	0
SEAb (‰2), 40%	6.15629	4.88438	3.13229	1.03135		Grazers	0	0	0	x		Grazers				x
Bayesian 95% CI, low	2.57669	2.73157	1.51384	0.583878		*read horizontally
Bayesian 95% CI, high	16.3537	8.24756	7.05022	1.79358
d18O range (‰)	2.37	4.25	6.02	6.66		SIBER - ellipse overlap of 95 % SEAC in %						SIBER - ellipse overlap of 95 % SEAC in %
d13C range (‰)	1.31	2.3	3.22	2.58			Baboons	Omnivores	Browsers	Grazers			Baboons	Omnivores	Browsers	Grazers
Mean distance betweeen points to centroid (‰)	0.78	1.35885	1.678	1.82184		Baboons	x	95.162	100	0		Baboons	x	6.55714	6.8905	0
Mean nearest neighbor distance (MNND; ‰)	0.501	0.899425	0.678517	1.592		Omnivores	27.7924	x	63.1078	0		Omnivores		x	14.8892	0
Standard deviation of MNND (‰)	0.25	0.496211	0.589437	1.43399		Browsers	21.149	45.6989	x	0		Browsers			x	0
						Grazers	0	0	0	x		Grazers				x
						*read horizontally

## Sheet: Table S3 p-values
Table S3: Overview of calcualted p-values
	p-values d15N						z-score d15N
		Grazers	Browsers	Omnivores	Primates			Grazers	Browsers	Omnivores	Primates
	Grazers		0.001247	2.856e-05	0.258		Grazers		3.2279	3.628	1.1312		H = 21.25
	Browsers			0.3592	0.004686		Browsers			0.9169	2.8279
	Omnivores				0.001046		Omnivores				3.278
	Primates						Primates
	p-values d13C						z-scores d13C
		Grazers	Browsers	Omnivores	Primates			Grazers	Browsers	Omnivores	Primates
	Grazers		1.195e-05	0.02452	0.0001597		Grazers		3.8472	2.2488	3.7755		H = 17.69
	Browsers			0.1348	0.8856		Browsers			1.4953	0.1439
	Omnivores				0.164		Omnivores				1.3916
	Primates						Primates
	p-values d18O						z-scores d18O
		Grazers	Browsers	Omnivores	Primates			Grazers	Browsers	Omnivores	Primates
	Grazers		0.04883	3.817e-05	0.006184		Grazers		1.9701	4.1183	2.7379		H = 19.45
	Browsers			0.001246	0.2367		Browsers			3.2282	1.1832
	Omnivores				0.025		Omnivores				2.2414
	Primates						Primates

## Sheet: Sheet2
common name	genus species	Dietary niche for plotting	Dietary Niche	plotting fauna	plotting tooth	sample_ID	GMERC_ID	tooth_sampled	jaw	sample ID	area	d15N-NO3 vs AIR (‰)	N content (nmol) with IAEA + USGS		Injected Vol. (ul)	Vial n-content (nmol/ml)	Sample n-content (nmol/ml) Blank N subtracted	clean powder weight (mg)	n-content (nmol/mg)	Sample n-content (nmol/mg) Blank N subtracted	POR Blank Fblank	POR Blank Fsample	POR Blank Correction (d15N ‰)	Amino Acid Fblank	Amino Acid Fsample	Amino Acid Inferred Blank Correction (d15N ‰)	Amino Acid Linear Correction (d15N ‰)	Amino Acid POR + Linear Correction (d15N ‰)	Coral Std Fblank	Coral Std Fsample	Coral Std. Inferred Blank Correction (d15N ‰)	Coral Std. Linear Correction (d15N ‰)	Coral Std. POR + Coral Linear Correction (d15N ‰)	Enamel Std Fblank	Enamel Std Fsample	Enamel Std. Inferred Blank Correction (d15N ‰)	Enamel Std. Linear Correction (d15N ‰)	Enamel Std. POR + Coral Linear Correction (d15N ‰)	Batch	Replicate
Bushpig	Potamochoerus larvatus	3	omnivore	19	1	19	24A	1st molar	maxilla	ISA 19	22.58	5.80525	5.17908	5.80525	390	13.2797	13.0303	3.52	3.77264	3.7018	0.0187775	0.981223	5.90577	0.00352742	0.996473	6.54096	6.77068	6.87163	0.00933629	0.990664	5.77583	5.7723	5.87388	0.0121411	0.987859	5.80769	5.80618	5.90738	SB17	1
Bushpig	Potamochoerus larvatus	3	omnivore	20	1	20	16A	1st molar	maxilla	ISA 20	22.342	5.09162	5.12549	5.09162	300	17.085	16.8356	4.1	4.16707	4.10625	0.0145952	0.985405	5.15885	0.00274177	0.997258	5.66106	6.05394	6.12146	0.00725685	0.992743	5.06359	5.05115	5.11909	0.00943693	0.990563	5.08671	5.08769	5.15538	SB17	1
Yellow baboon	Papio cynocephalus	3	omnivore, frugivore	33	1	33_M1	mbasi_march 12 AKP	1st molar	maxilla	ISA 33 M1	22.155	5.05867	5.08338	5.05867	400	12.7085	12.4591	3.89	3.26696	3.20285	0.0196215	0.980378	5.14886	0.00368598	0.996314	5.82482	6.02085	6.11143	0.00975595	0.990244	5.02057	5.01786	5.10899	0.0126868	0.987313	5.05163	5.05452	5.14532	SB17	1
Yellow baboon	Papio cynocephalus	3	omnivore, frugivore	34	1	34_M1	na	3rd molar	maxilla	ISA 34 M1	20.913	5.41177	4.80372	5.41177	260	18.4758	18.2265	4.04	4.57322	4.5115	0.0134965	0.986503	5.47825	0.00253537	0.997465	5.93905	6.37549	6.44226	0.00671056	0.993289	5.38803	5.37468	5.44186	0.00872652	0.991273	5.41006	5.41003	5.47696	SB17	1
Yellow baboon	Papio cynocephalus	3	omnivore, frugivore	35	1	35_M1	Cemp, 65/5L, 16/9/14	3rd molar	maxilla	ISA 35 M1	27.559	5.41036	6.30023	5.41036	170	37.0602	36.8108	4.46	8.30945	8.25354	0.0067285	0.993272	5.44327	0.00126397	0.998736	5.67289	6.37407	6.40712	0.00334546	0.996655	5.39856	5.37325	5.40651	0.00435048	0.99565	5.4095	5.4086	5.44173	SB17	1
Yellow baboon	Papio cynocephalus	3	omnivore, frugivore	35	1	35_M1	Cemp, 65/5L, 16/9/14	3rd molar	maxilla	ISA 35 M1	21.881	5.65558	5.10774	5.65558	130	39.2903	38.988	5.66	6.94175	6.88834	0.00769281	0.992307	5.71806	0.010012	0.989988	5.71032	5.88855	5.95371	-0.00653254	1.00653	5.7749	5.98079	6.04199	0.0360923	0.963908	5.84646	6.12961	6.19692	SB19	2
Yellow baboon	Papio cynocephalus	3	omnivore, frugivore	36	1	36_M1	na	3rd molar	maxilla	ISA 36 M1	23.826	6.01902	5.45965	6.01902	180	30.3314	30.082	3.89	7.79727	7.73317	0.00822116	0.991779	6.06433	0.00154438	0.998456	6.34082	6.98538	7.03089	0.00408762	0.995912	6.00708	5.98833	6.03412	0.0053156	0.994684	6.02122	6.0214	6.06703	SB17	1
Yellow baboon	Papio cynocephalus	3	omnivore, frugivore	36	1	36_M1	na	3rd molar	maxilla	ISA 36 M1	23.666	5.29754	5.51374	5.29754	150	36.7582	36.456	4.2	8.75196	8.68	0.00822272	0.991777	5.3614	0.0107017	0.989298	5.35222	5.51513	5.58173	-0.00698253	1.00698	5.42751	5.63011	5.69265	0.0385785	0.961422	5.48773	5.74389	5.81267	SB19	2
Yellow baboon	Papio cynocephalus	3	omnivore, frugivore	37	1	37_M1	na	3rd molar	maxilla	ISA 37 M1	21.267	6.19225	4.88343	6.19225	460	10.6161	10.3668	3.44	3.08609	3.0136	0.0234887	0.976511	6.3279	0.00441244	0.995588	7.11508	7.15936	7.29561	0.0116787	0.988321	6.15993	6.16338	6.30047	0.0151872	0.984813	6.20128	6.19581	6.33239	SB17	1
Yellow baboon	Papio cynocephalus	3	omnivore, frugivore	37	1	37_M1	na	3rd molar	maxilla	ISA 37 M1	25.551	5.35487	5.94248	5.35487	180	33.0138	32.7115	4	8.25344	8.17788	0.00915536	0.990845	5.42656	0.0119154	0.988085	5.41651	5.57492	5.64969	-0.0077745	1.00777	5.49902	5.68625	5.75647	0.0429541	0.957046	5.57016	5.80564	5.88287	SB19	2
Yellow baboon	Papio cynocephalus	3	omnivore, frugivore	38	1	38_M1	9-8-19, AP	3rd molar	maxilla	ISA 38 M1	25.074	6.24195	5.74067	6.24195	480	11.9597	11.7104	4.1	2.91701	2.85619	0.0208499	0.97915	6.3631	0.00391674	0.996083	7.0609	7.20929	7.33096	0.0103667	0.989633	6.21383	6.21361	6.33604	0.013481	0.986519	6.25064	6.24586	6.36783	SB17	1
Yellow baboon	Papio cynocephalus	3	omnivore, frugivore	41	1	41_M1	Kipisi	1st molar	maxilla	ISA 41 M1	28.824	5.90307	6.54382	5.90307	190	34.4411	34.1978	5.76	5.97936	5.93711	0.00706641	0.992934	5.92749	0.00488179	0.995118	5.95005	6.08724	6.11213	4.34505e-05	0.999957	5.90737	5.92136	5.94572	0.00451164	0.995488	6.03441	6.12547	6.14985	SB18	1
Yellow baboon	Papio cynocephalus	3	omnivore, frugivore	39	1	39_M1	Nyani, 1-06-2016	1st molar	maxilla	ISA 39 M1	23.751	6.03724	5.41609	6.03724	160	33.8505	33.6072	5.02	6.74314	6.69465	0.0071897	0.99281	6.06307	0.00496696	0.995033	6.08572	6.22398	6.2503	4.42086e-05	0.999956	6.04163	6.05517	6.08092	0.00459035	0.99541	6.17151	6.25942	6.2852	SB18	1
Yellow baboon	Papio cynocephalus	3	omnivore, frugivore	39	1	39_M1	Nyani, 1-06-2016	1st molar	maxilla	ISA 39 M1	20.771	5.62529	4.85527	5.62529	220	22.0694	21.7671	2.99	7.38107	7.27998	0.0136956	0.986304	5.73678	0.0178244	0.982176	5.72297	5.85696	5.97324	-0.0116299	1.01163	5.83699	5.95112	6.06033	0.0642554	0.935745	5.97326	6.09697	6.21708	SB19	2
Yellow baboon	Papio cynocephalus	3	omnivore, frugivore	40	1	40_M1	na	1st molar	maxilla	ISA 40 M1	25.22	4.84441	5.74265	4.84441	260	22.0871	21.8437	3	7.36237	7.28124	0.0110189	0.988981	4.87085	0.00761233	0.992388	4.90975	5.00836	5.03531	6.77538e-05	0.999932	4.85105	4.86562	4.89198	0.00703515	0.992965	5.04224	5.06862	5.09502	SB18	1
Yellow baboon	Papio cynocephalus	3	omnivore, frugivore	40	1	40_M1	na	1st molar	maxilla	ISA 40 M1	23.397	4.82535	5.45255	4.82535	250	21.8102	21.508	2.81	7.76164	7.65408	0.0138583	0.986142	4.92694	0.0180362	0.981964	4.90952	5.02266	5.12861	-0.0117681	1.01177	5.04884	5.1676	5.26711	0.065019	0.934981	5.12211	5.23518	5.34463	SB19	2
Chimpanzee	Pan trogl. schweinfurthii	3	omnivore, frugivore	42	1	42_M1	PtK	1st moldar	maxilla	ISA 42 M1	28.358	5.32268	6.44022	5.32268	180	35.779	35.5356	5.08	7.04312	6.99521	0.00680218	0.993198	5.3422	0.00469924	0.995301	5.36515	5.49576	5.51566	4.18258e-05	0.999958	5.32679	5.34257	5.36204	0.00434293	0.995657	5.44655	5.54607	5.56557	SB18	1
Chimpanzee	Pan trogl. schweinfurthii	3	omnivore, frugivore	43	1	43_M1	na	1st molar	maxilla	ISA 43 M1	29.511	5.89639	6.69654	5.89639	170	39.3914	39.148	4.19	9.40129	9.3432	0.00617839	0.993822	5.91768	0.0042683	0.995732	5.93741	6.08043	6.10213	3.79901e-05	0.999962	5.90015	5.9147	5.93593	0.00394467	0.996055	6.01113	6.1188	6.14006	SB18	1
Chimpanzee	Pan trogl. schweinfurthii	3	omnivore, frugivore	43	1	43_M1	na	1st molar	maxilla	ISA 43 M1	27.767	5.9741	6.44651	5.9741	130	49.5885	49.2863	4.22	11.7508	11.6792	0.00609522	0.993905	6.02548	0.00793276	0.992067	6.01993	6.22075	6.27434	-0.0051759	1.00518	6.06713	6.29278	6.3431	0.0285969	0.971403	6.13355	6.47276	6.52811	SB19	2
Chimpanzee	Pan trogl. schweinfurthii	3	omnivore, frugivore	44	1	44_M1	Pan-3, 17-Mar-2017	1st molar	maxilla	ISA 44 M1	28.052	4.75272	6.3722	4.75272	170	37.4835	37.2402	3.7	10.1307	10.0649	0.00649286	0.993507	4.76763	0.00448555	0.995514	4.79069	4.91492	4.93011	3.99238e-05	0.99996	4.75663	4.77418	4.78905	0.00414545	0.995855	4.86857	4.97709	4.99197	SB18	1
Chimpanzee	Pan trogl. schweinfurthii	3	omnivore, frugivore	44	1	44_M1	Pan-3, 17-Mar-2017	1st molar	maxilla	ISA 44 M1	26.833	4.65902	6.23407	4.65902	180	34.6337	34.3315	3.72	9.31014	9.22889	0.00872712	0.991273	4.7212	0.0113581	0.988642	4.70975	4.84918	4.91403	-0.00741085	1.00741	4.80159	5.00469	5.06559	0.040945	0.959055	4.83411	5.05599	5.12298	SB19	2
Chimpanzee	Pan trogl. schweinfurthii	3	omnivore, frugivore	45	1	45_M1	Kitu, killed Sept. 2019	1st molar	maxilla	ISA 45 M1	27.539	6.21322	6.25816	6.21322	210	29.8008	29.5574	4.82	6.18273	6.13224	0.00816675	0.991833	6.24403	0.00564195	0.994358	6.26931	6.40332	6.43472	5.02163e-05	0.99995	6.21821	6.23066	6.26138	0.00521416	0.994786	6.36674	6.43509	6.46585	SB18	1
Chimpanzee	Pan trogl. schweinfurthii	3	omnivore, frugivore	46	1	46_M1	Bpt3	1st molar	mandible	ISA 46 M1	33.754	9.11082	7.63976	9.11082	150	50.9317	50.6883	4.76	10.6999	10.6488	0.00477846	0.995222	9.1427	0.00330117	0.996699	9.15316	9.35628	9.38877	2.93822e-05	0.999971	9.11383	9.12029	9.15209	0.00305087	0.996949	9.20932	9.32775	9.35958	SB18	1
Chimpanzee	Pan trogl. schweinfurthii	3	omnivore, frugivore	46	1	46_M1	Bpt3	1st molar		ISA 46 M1	24.614	8.69366	5.72936	8.69366	150	38.1957	37.8935	3.49	10.9443	10.8577	0.00791326	0.992087	8.78218	0.0102989	0.989701	8.7816	9.05712	9.14944	-0.00671974	1.00672	8.7961	8.95651	9.04322	0.0371266	0.962873	9.00736	9.4026	9.49796	SB19	2
Chimpanzee	Pan trogl. schweinfurthii	3	omnivore, frugivore	46.3	2	46_P1	Bpt3	1st premolar	mandible	ISA 46 P1	27.881	4.75812	6.33419	4.75812	130	48.7245	48.4811	4.88	9.98453	9.93466	0.00499492	0.995005	4.7696	0.00345071	0.996549	4.78732	4.92042	4.93212	3.07132e-05	0.999969	4.76113	4.77956	4.79101	0.00318907	0.996811	4.84718	4.98248	4.99394	SB18	1
Chimpanzee	Pan trogl. schweinfurthii	3	omnivore, frugivore	46.3	2	46_P1	Bpt3	1st premolar		ISA 46 P1	31.244	4.88498	7.23735	4.88498	150	48.249	47.9468	4.51	10.6982	10.6312	0.00626443	0.993736	4.93093	0.00815299	0.991847	4.92313	5.08485	5.13277	-0.0053196	1.00532	4.98634	5.22601	5.27101	0.0293908	0.970609	5.016	5.29942	5.34892	SB19	2
Lichtenstein's hartebeest	Alcelaphus buselaphus lichtensteinii	1	herbivore, grazer	1.5	3	1	11	3rd molar	maxilla	ISA 1	23.266	3.55588	5.33355	3.55588	190	28.0713	27.822	2.81	9.9898	9.90106	0.00888306	0.991117	3.5828	0.00166872	0.998331	3.89951	4.51151	4.53854	0.00441672	0.995583	3.53205	3.49921	3.52641	0.00574357	0.994256	3.54403	3.54149	3.56859	SB17	1
Lichtenstein's hartebeest	Alcelaphus buselaphus lichtensteinii	1	herbivore, grazer	1.5	3	1	11	3rd molar	maxilla	ISA 1	14.724	3.09008	3.47987	3.09008	700	4.97125	4.66899	2.41	2.06276	1.93734	0.0608002	0.9392	3.44573	0.0791298	0.92087	3.33472	3.21285	3.58378	-0.05163	1.05163	4.11863	3.46795	3.81631	0.285256	0.714744	4.10067	3.36573	3.74889	SB19	2
Lichtenstein's hartebeest	Alcelaphus buselaphus lichtensteinii	1	herbivore, grazer	2.5	3	2	9	3rd molar	maxilla	ISA 2	20.77	3.93702	4.77152	3.93702	240	19.8813	19.632	4.31	4.61283	4.55498	0.0125424	0.987458	3.98001	0.00235614	0.997644	4.42345	4.89431	4.93749	0.00623616	0.993764	3.90571	3.88437	3.92781	0.00810961	0.99189	3.92337	3.92523	3.96851	SB17	1
Lichtenstein's hartebeest	Alcelaphus buselaphus lichtensteinii	1	herbivore, grazer	3.5	3	3	12	3rd molar	maxilla	ISA 3	25.686	3.50496	5.87847	3.50496	240	24.4936	24.2443	4.97	4.9283	4.87813	0.0101806	0.989819	3.53533	0.00191246	0.998088	3.89879	4.46037	4.49087	0.00506185	0.994938	3.47738	3.44776	3.47844	0.00658251	0.993417	3.49104	3.49023	3.5208	SB17	1
Lichtenstein's hartebeest	Alcelaphus buselaphus lichtensteinii	1	herbivore, grazer	3.5	3	3	12	3rd molar	maxilla	ISA 3	22.859	3.48325	5.33018	3.48325	200	26.6509	26.3487	4.91	5.42788	5.36633	0.0113412	0.988659	3.55078	0.0147602	0.98524	3.53179	3.62291	3.69334	-0.00963064	1.00963	3.67933	3.85305	3.91919	0.0532093	0.946791	3.64765	3.7893	3.86206	SB19	2
Roan antelope	Hippotragus equinus	1	herbivore, grazer	4.5	3	4	13	3rd molar	maxilla	ISA 4	18.593	6.23694	4.28131	6.23694	130	32.9332	32.6838	3.63	9.07249	9.0038	0.00757168	0.992428	6.28031	0.00142237	0.998578	6.53359	7.20425	7.24781	0.00376469	0.996235	6.22677	6.20855	6.25237	0.00489566	0.995104	6.24004	6.24081	6.28447	SB17	1
Roan antelope	Hippotragus equinus	1	herbivore, grazer	4.5	3	4	13	3rd molar	maxilla	ISA 4	25.446	5.30913	5.9186	5.30913	130	45.5277	45.2254	4.6	9.89732	9.83161	0.00663888	0.993361	5.36068	0.00864033	0.99136	5.35329	5.52722	5.58098	-0.00563757	1.00564	5.41414	5.64146	5.69195	0.0311476	0.968852	5.46188	5.75637	5.8119	SB19	2
Roan antelope	Hippotragus equinus	1	herbivore, grazer	5.5	3	5	15	3rd molar	maxilla	ISA 5	22.876	3.82335	5.24573	3.82335	230	22.8075	22.5582	3.95	5.77406	5.71093	0.0109332	0.989067	3.85951	0.00205384	0.997946	4.24701	4.78015	4.81646	0.00543606	0.994564	3.79546	3.76951	3.80604	0.00706914	0.992931	3.81066	3.81079	3.84719	SB17	1
Sable antelope	Hippotragus niger kirkii	1	herbivore, grazer	6.5	3	6	14	3rd molar	maxilla	ISA 6	25.472	4.31211	5.83029	4.31211	190	30.6857	30.4364	4.28	7.16956	7.1113	0.00812623	0.991874	4.34291	0.00152654	0.998473	4.62758	5.27103	5.30197	0.00404042	0.99596	4.29339	4.26342	4.29454	0.00525422	0.994746	4.30527	4.30287	4.33388	SB17	1
Klipspringer	Oreotragus oreotragus	1	herbivore, grazer	7.5	3	7	21	3rd molar	maxilla	ISA 7	24.724	5.85128	5.66186	5.85128	180	31.4548	31.2054	4.88	6.44565	6.39455	0.00792755	0.992072	5.89362	0.00148922	0.998511	6.16132	6.81691	6.85944	0.00394163	0.996058	5.83911	5.81882	5.86161	0.00512576	0.994874	5.85254	5.85253	5.89516	SB17	1
Bushbucks	Tragelaphus scriptus	2	herbivore, browser	8.5	3	8	8	3rd molar	maxilla	ISA 8	22.989	4.06436	5.27118	4.06436	250	21.0847	20.8354	3.55	5.93936	5.86911	0.0118265	0.988173	4.10639	0.00222166	0.997778	4.52325	5.0222	5.06442	0.00588024	0.99412	4.0356	4.01305	4.05552	0.00764675	0.992353	4.05247	4.05343	4.09575	SB17	1
Bushbucks	Tragelaphus scriptus	2	herbivore, browser	9.5	3	9	4	3rd molar	maxilla	ISA 9	19.573	4.17901	4.50198	4.17901	100	45.0198	44.7705	5.39	8.35247	8.30621	0.00553888	0.994461	4.19921	0.0010405	0.99896	4.39379	5.13735	5.15764	0.00275397	0.997246	4.1659	4.12891	4.14932	0.0035813	0.996419	4.17388	4.16886	4.1892	SB17	1
Common duiker	Sylvicapra grimmia	2	herbivore, browser	10.5	3	10	na	3rd molar	maxilla	ISA 10	20.97	6.06808	4.81655	6.06808	120	40.1379	39.8886	4.37	9.18488	9.12782	0.00621256	0.993787	6.10256	0.00116705	0.998833	6.31122	7.03466	7.06929	0.00308893	0.996911	6.05922	6.03791	6.07275	0.00401689	0.995983	6.06994	6.0708	6.10552	SB17	1
Common duiker	Sylvicapra grimmia	2	herbivore, browser	10.5	3	10	na	3rd molar	maxilla	ISA 10	21.87	5.60957	5.10523	5.60957	170	30.0308	29.7285	3.45	8.70458	8.61697	0.0100648	0.989935	5.69104	0.013099	0.986901	5.6808	5.84056	5.92553	-0.00854674	1.00855	5.76575	5.93572	6.01552	0.0472208	0.952779	5.85993	6.08003	6.16781	SB19	2
Common duiker	Sylvicapra grimmia	2	herbivore, browser	11.5	3	11	36	3rd molar	maxilla	ISA 11	20.272	4.67861	4.65938	4.67861	140	33.2813	33.0319	4.17	7.98112	7.92132	0.00749248	0.992508	4.70976	0.00140749	0.998593	4.96996	5.63913	5.67041	0.00372531	0.996275	4.66272	4.63378	4.66526	0.00484445	0.995156	4.67409	4.67187	4.70323	SB17	1
Common duiker	Sylvicapra grimmia	2	herbivore, browser	11.5	3	11	36	3rd molar	maxilla	ISA 11	21.815	4.17291	5.09272	4.17291	130	39.1748	38.8725	5.34	7.33611	7.2795	0.00771549	0.992285	4.22405	0.0100415	0.989958	4.21277	4.3422	4.39553	-0.0065518	1.00655	4.30223	4.52856	4.57865	0.0361987	0.963801	4.30869	4.53229	4.58739	SB19	2
Southern tree hyrax	Dendrohyrex arboreus	2	herbivore, browser	13.5	3	13	DA 18	3rd molar	maxilla	ISA 13	21.59	5.25768	4.95616	5.25768	690	7.18284	6.93348	3.01	2.38633	2.30348	0.034716	0.965284	5.4269	0.00652153	0.993478	6.61838	6.22073	6.39068	0.017261	0.982739	5.19324	5.21896	5.38996	0.0224465	0.977553	5.24967	5.25489	5.42525	SB17	1
Southern tree hyrax	Dendrohyrex arboreus	2	herbivore, browser	14.5	3	14	DA 2/17/13	3rd molar	maxilla	ISA 14	25.356	6.18007	5.80417	6.18007	440	13.1913	12.9419	3.77	3.49902	3.43287	0.0189033	0.981097	6.2885	0.00355106	0.996449	6.92207	7.14713	7.25603	0.00939886	0.990601	6.15401	6.15108	6.26065	0.0122224	0.987778	6.18717	6.18356	6.29272	SB17	1
Southern tree hyrax	Dendrohyrex arboreus	2	herbivore, browser	14.5	3	14	DA 2/17/13	3rd molar	maxilla	ISA 14	20.885	5.55075	4.8812	5.55075	200	24.406	24.1037	4.21	5.79714	5.72535	0.0123844	0.987616	5.6505	0.0161179	0.983882	5.6377	5.77922	5.88325	-0.0105165	1.01052	5.74317	5.87812	5.97582	0.0581037	0.941896	5.85875	6.01667	6.12413	SB19	2
Bush hyrax	Heterohyrax brucei	2	herbivore, browser	15.5	3	15	16	3rd molar	maxilla	ISA 15	27.258	4.87046	6.23245	4.87046	190	32.8024	32.553	5.54	5.921	5.87599	0.00760187	0.992398	4.90354	0.00142804	0.998572	5.16635	5.83182	5.86504	0.0037797	0.99622	4.85507	4.82766	4.86108	0.00491518	0.995085	4.86683	4.86503	4.89833	SB17	1
Bush hyrax	Heterohyrax brucei	2	herbivore, browser	15.5	3	15	16	3rd molar	maxilla	ISA 15	24.051	4.62387	5.6013	4.62387	180	31.1184	30.8161	3.84	8.10374	8.02503	0.00971301	0.990287	4.6928	0.0126412	0.987359	4.67996	4.81253	4.88442	-0.00824804	1.00825	4.78271	4.97026	5.03778	0.0455704	0.95443	4.81801	5.01812	5.09238	SB19	2
Bush hyrax	Heterohyrax brucei	2	herbivore, browser	16.5	3	16	19	3rd molar	maxilla	ISA 16	22.638	4.48816	5.19214	4.48816	200	25.9607	25.7114	4.63	5.60706	5.55321	0.00960525	0.990395	4.52633	0.00180438	0.998196	4.86147	5.44785	5.48619	0.0047758	0.995224	4.46686	4.44132	4.47989	0.00621052	0.993789	4.48117	4.48012	4.51855	SB17	1
Common duiker	Sylvicapra grimmia	2	herbivore, browser	27.5	3	27	na	3rd molar	maxilla	ISA 27	18.589	6.6858	4.28041	6.6858	220	19.4564	19.207	3.01	6.46392	6.38108	0.0128163	0.987184	6.76542	0.00240759	0.997592	7.18951	7.65506	7.73503	0.00637235	0.993628	6.67142	6.66214	6.7426	0.00828671	0.991713	6.69481	6.69272	6.77289	SB17	1
Common duiker	Sylvicapra grimmia	2	herbivore, browser	27.5	3	27	na	3rd molar	maxilla	ISA 27	22.873	6.5063	5.33337	6.5063	190	28.0704	27.7681	4.3	6.52799	6.4577	0.0107677	0.989232	6.60328	0.0140139	0.985986	6.59532	6.7758	6.87696	-0.00914365	1.00914	6.66517	6.81405	6.90904	0.0505187	0.949481	6.82279	7.0461	7.15059	SB19	2
Blue duiker	Philantomba monticola	2	herbivore, browser	28.5	3	28	33 duiker	3rd molar	maxilla	ISA 28	18.791	5.72922	4.32589	5.72922	140	30.8992	30.6499	4.76	6.49144	6.43905	0.00807007	0.99193	5.77133	0.00151599	0.998484	6.04466	6.69432	6.73661	0.0040125	0.995988	5.71634	5.69547	5.73803	0.00521791	0.994782	5.72986	5.72963	5.77203	SB17	1
Blue duiker	Philantomba monticola	2	herbivore, browser	29.5	3	29	16-06-2016	3rd molar	maxilla	ISA 29	23.318	6.68759	5.34526	6.68759	120	44.5438	44.2945	5.88	7.57548	7.53308	0.00559806	0.994402	6.72212	0.00105162	0.998948	6.90731	7.65686	7.69155	0.00278339	0.997217	6.68134	6.66395	6.69885	0.00361957	0.99638	6.69151	6.69453	6.7293	SB17	1
Blue duiker	Philantomba monticola	2	herbivore, browser	29.5	3	29	16-06-2016	3rd molar	maxilla	ISA 29	22.809	6.89651	5.31881	6.89651	150	35.4587	35.1565	4.81	7.37188	7.30904	0.00852407	0.991476	6.97647	0.0110938	0.988906	6.97115	7.18278	7.26617	-0.00723843	1.00724	7.01971	7.19625	7.27457	0.0399923	0.960008	7.16056	7.46648	7.55263	SB19	2
Blue duiker	Philantomba monticola	2	herbivore, browser	30.5	3	30	CARTA 10/15	3rd molar	maxilla	ISA 30	23.128	7.30214	5.30248	7.30214	180	29.4582	29.2088	4.38	6.72562	6.66869	0.00846485	0.991535	7.35976	0.00159015	0.99841	7.63554	8.2741	8.33197	0.00420878	0.995791	7.29528	7.28499	7.34321	0.00547316	0.994527	7.31147	7.31327	7.37128	SB17	1
Blue duiker	Philantomba monticola	2	herbivore, browser	30.5	3	30	CARTA 10/15	3rd molar	maxilla	ISA 30	23.104	6.78465	5.38591	6.78465	160	33.6619	33.3597	5.21	6.46102	6.40301	0.00897907	0.991021	6.8679	0.011686	0.988314	6.862	7.06611	7.15294	-0.0076248	1.00762	6.91522	7.08668	7.16822	0.042127	0.957873	7.0585	7.34597	7.43566	SB19	2
Blue duiker	Philantomba monticola	2	herbivore, browser	31.5	3	31	na	3rd molar	maxilla	ISA 31	23.854	6.93993	5.46595	6.93993	150	36.4397	36.1903	4.18	8.71763	8.65798	0.00684306	0.993157	6.98394	0.0012855	0.998715	7.20891	7.91031	7.95451	0.00340242	0.996598	6.93315	6.91895	6.96343	0.00442456	0.995575	6.94586	6.94859	6.9929	SB17	1
Blue duiker	Philantomba monticola	2	herbivore, browser	32.5	3	32	12/21	3rd molar	maxilla	ISA 32	22.959	6.45199	5.26442	6.45199	140	37.603	37.3537	5.6	6.71483	6.6703	0.00663136	0.993369	6.49137	0.00124573	0.998754	6.71203	7.42024	7.45979	0.00329716	0.996703	6.44381	6.42587	6.46566	0.00428768	0.995712	6.45563	6.45733	6.49698	SB17	1
Bushpig	Potamochoerus larvatus	3	omnivore	17.5	3	17	17	3rd molar	maxilla	ISA 17	18.732	5.98026	4.31261	5.98026	300	14.3754	14.126	4.46	3.22318	3.16727	0.0173463	0.982654	6.07607	0.00325857	0.996741	6.66029	6.94645	7.04268	0.00862469	0.991375	5.95463	5.94916	6.04598	0.0112157	0.988784	5.9845	5.98238	6.07885	SB17	1
Bushpig	Potamochoerus larvatus	3	omnivore	18.5	3	18	22	3rd molar	maxilla	ISA 18	20.713	4.05298	4.75868	4.05298	280	16.9953	16.7459	5.59	3.0403	2.99569	0.0146723	0.985328	4.1051	0.00275624	0.997244	4.62256	5.01078	5.06313	0.00729515	0.992705	4.01717	4.00156	4.05423	0.00948673	0.990513	4.0381	4.04198	4.09446	SB17	1
Bushpig	Potamochoerus larvatus	3	omnivore	18.5	3	18	22	3rd molar	maxilla	ISA 18	21.018	4.16368	4.91145	4.16368	490	10.0234	9.72111	3.14	3.19215	3.09589	0.0301548	0.969845	4.36788	0.0392457	0.960754	4.32383	4.33256	4.54554	-0.0256067	1.02561	4.65994	4.51951	4.71952	0.141477	0.858523	4.75788	4.52235	4.74234	SB19	2
Bushpig	Potamochoerus larvatus	3	omnivore	21.5	3	21	na	3rd molar	maxilla	ISA 21	24.829	5.94327	5.6855	5.94327	450	12.6344	12.3851	4.79	2.63767	2.58561	0.0197365	0.980264	6.0518	0.00370757	0.996292	6.71721	6.9093	7.01831	0.0098131	0.990187	5.9137	5.91178	6.02146	0.0127611	0.987239	5.94762	5.94514	6.05441	SB17	1
Bushpig	Potamochoerus larvatus	3	omnivore	21.5	3	21	na	3rd molar	maxilla	ISA 21	21.341	5.80888	4.98491	5.80888	410	12.1583	11.8561	4.02	3.02446	2.94927	0.0248597	0.97514	6.01826	0.0323543	0.967646	5.99498	6.04844	6.2668	-0.0211103	1.02111	6.1858	6.13095	6.33602	0.116634	0.883366	6.50219	6.29476	6.52032	SB19	2
Yellow baboon	Papio cynocephalus	3	omnivore, frugivore	33.5	3	33_M3	mbasi_march 12 AKP	3rd molar	maxilla	ISA 33 M3	21.652	4.49207	4.97012	4.49207	160	31.0632	30.8139	4.64	6.69467	6.64092	0.00802747	0.991973	4.52395	0.00150799	0.998492	4.80397	5.45178	5.4838	0.00399131	0.996009	4.4743	4.44528	4.47749	0.00519037	0.99481	4.48626	4.48406	4.51616	SB17	1
Yellow baboon	Papio cynocephalus	3	omnivore, frugivore	33.5	3	33_M3	mbasi_march 12 AKP	3rd molar	maxilla	ISA 33 M3	24.811	4.22527	5.77417	4.22527	170	33.9657	33.6634	4.14	8.20427	8.13126	0.00889877	0.991101	4.28479	0.0115815	0.988418	4.27193	4.39681	4.45888	-0.00755661	1.00756	4.37388	4.57984	4.63814	0.0417503	0.95825	4.38506	4.5887	4.65283	SB19	2
Yellow baboon	Papio cynocephalus	3	omnivore, frugivore	34.5	3	34_M3	na	1st molar	maxilla	ISA 34 M3	24.164	4.00285	5.53576	4.00285	120	46.1313	45.882	5.52	8.35712	8.31195	0.00540542	0.994595	4.0216	0.00101543	0.998985	4.21227	4.96043	4.97926	0.00268761	0.997312	3.98958	3.9509	3.96985	0.00349501	0.996505	3.99723	3.99151	4.01039	SB17	1
Yellow baboon	Papio cynocephalus	3	omnivore, frugivore	34.5	3	34_M3	na	1st molar	maxilla	ISA 34 M3	23.344	3.69705	5.4405	3.69705	160	34.0031	33.7008	3.92	8.67426	8.59715	0.00888898	0.991111	3.75176	0.0115688	0.988431	3.73747	3.84589	3.90296	-0.0075483	1.00755	3.84945	4.06246	4.11605	0.0417043	0.958296	3.83366	4.01963	4.07858	SB19	2
Yellow baboon	Papio cynocephalus	3	omnivore, frugivore	35.5	3	35_M3	Cemp, 65/5L, 16/9/14	1st molar	maxilla	ISA 35 M3	24.372	4.68413	5.5826	4.68413	160	34.8912	34.6419	4.8	7.269	7.21705	0.00714676	0.992853	4.71386	0.00134255	0.998657	4.96202	5.64467	5.67454	0.00355342	0.996447	4.669	4.63936	4.66941	0.00462092	0.995379	4.67984	4.67742	4.70736	SB17	1
Yellow baboon	Papio cynocephalus	3	omnivore, frugivore	35.5	3	35_M3	Cemp, 65/5L, 16/9/14	1st molar	maxilla	ISA 35 M3	25.169	4.61051	5.85559	4.61051	170	34.4447	34.1424	4.17	8.26011	8.18763	0.00877503	0.991225	4.67261	0.0114205	0.98858	4.66097	4.79859	4.86336	-0.00745153	1.00745	4.75422	4.95718	5.018	0.0411697	0.95883	4.78452	5.00373	5.07063	SB19	2
Yellow baboon	Papio cynocephalus	3	omnivore, frugivore	36.5	3	36_M3	na	1st molar	maxilla	ISA 36 M3	25.852	4.82897	5.91585	4.82897	160	36.9741	36.7247	4.42	8.36518	8.30876	0.00674416	0.993256	4.85801	0.00126692	0.998733	5.09138	5.79015	5.81931	0.00335324	0.996647	4.81519	4.78573	4.81507	0.00436061	0.995639	4.82557	4.82326	4.85249	SB17	1
Yellow baboon	Papio cynocephalus	3	omnivore, frugivore	36.5	3	36_M3	na	1st molar	maxilla	ISA 36 M3	26.35	4.26795	6.12421	4.26795	180	34.0234	33.7211	4.12	8.25811	8.18474	0.00888367	0.991116	4.32775	0.0115619	0.988438	4.31503	4.44131	4.50368	-0.00754379	1.00754	4.41599	4.62164	4.68022	0.0416794	0.958321	4.42931	4.63468	4.6991	SB19	2
Yellow baboon	Papio cynocephalus	3	omnivore, frugivore	37.5	3	37_M3	na	1st molar	maxilla	ISA 37 M3	26.01	5.17825	5.95143	5.17825	170	35.0084	34.7591	5.61	6.24036	6.19591	0.00712283	0.992877	5.21144	0.00133805	0.998662	5.45588	6.14095	6.17428	0.00354152	0.996458	5.16493	5.13869	5.17223	0.00460545	0.995395	5.17627	5.17491	5.20832	SB17	1
Yellow baboon	Papio cynocephalus	3	omnivore, frugivore	38.5	3	38_M3	9-8-19, AP	1st molar	maxilla	ISA 38 M3	28.967	4.59129	6.61727	4.59129	210	31.5108	31.2615	4.07	7.74222	7.68095	0.00791345	0.992087	4.6235	0.00148657	0.998513	4.8989	5.55143	5.58379	0.00393462	0.996065	4.57416	4.54554	4.57809	0.00511664	0.994883	4.58607	4.58395	4.61639	SB17	1
Yellow baboon	Papio cynocephalus	3	omnivore, frugivore	39.5	3	39_M3	Nyani, 1-06-2016	3rd molar	maxilla	ISA 39 M3	22.826	4.89521	5.21046	4.89521	150	34.7364	34.493	5.27	6.59135	6.54516	0.00700635	0.992994	4.91231	0.00484029	0.99516	4.93689	5.06013	5.07756	4.30812e-05	0.999957	4.89943	4.91627	4.93333	0.00447329	0.995527	5.0209	5.11934	5.13641	SB18	1
Yellow baboon	Papio cynocephalus	3	omnivore, frugivore	39.5	3	39_M3	Nyani, 1-06-2016	3rd molar	maxilla	ISA 39 M3	22.403	4.59653	5.22647	4.59653	220	23.7567	23.4544	3.35	7.09154	7.00132	0.0127229	0.987277	4.68674	0.0165585	0.983442	4.66983	4.78401	4.87809	-0.0108039	1.0108	4.80435	4.94348	5.03184	0.0596917	0.940308	4.8529	4.98866	5.08585	SB19	2
Yellow baboon	Papio cynocephalus	3	omnivore, frugivore	40.5	3	40_M3	na	3rd molar	maxilla	ISA 40 M3	27.725	4.33174	6.29951	4.33174	160	39.3719	39.1286	5	7.87439	7.82571	0.00618144	0.993819	4.34332	0.00427041	0.99573	4.36608	4.4859	4.49769	3.80089e-05	0.999962	4.33545	4.35436	4.3659	0.00394662	0.996053	4.44035	4.55683	4.56838	SB18	1
Yellow baboon	Papio cynocephalus	3	omnivore, frugivore	40.5	3	40_M3	na	3rd molar	maxilla	ISA 40 M3	24.815	3.84521	5.77508	3.84521	190	30.3951	30.0929	3.52	8.63498	8.54911	0.00994412	0.990056	3.90798	0.012942	0.987058	3.89244	4.00042	4.06588	-0.00844429	1.00844	4.01431	4.20758	4.26906	0.0466547	0.953345	4.00608	4.17925	4.24687	SB19	2
Yellow baboon	Papio cynocephalus	3	omnivore, frugivore	38.5	3	38_M3	9-8-19, AP	1st molar	maxilla	ISA 38 M3	21.883	4.51927	5.10819	4.51927	140	36.4871	36.1848	4.95	7.37113	7.31007	0.00828383	0.991716	4.5771	0.0107812	0.989219	4.56588	4.70343	4.76374	-0.00703442	1.00703	4.65563	4.86781	4.92445	0.0388652	0.961135	4.67946	4.90543	4.96773	SB19	2
Yellow baboon	Papio cynocephalus	3	omnivore, frugivore	41.5	3	41_M3	Kipisi	3rd molar	maxilla	ISA 41 M3	24.884	4.95295	5.79077	4.95295	180	32.1709	31.8687	4.52	7.11747	7.0506	0.00939521	0.990605	5.02273	0.0122276	0.987772	5.01126	5.15574	5.22851	-0.00797818	1.00798	5.10403	5.29259	5.36093	0.0440794	0.955921	5.15562	5.37265	5.44782	SB19	2
Yellow baboon	Papio cynocephalus	3	omnivore, frugivore	41.5	3	41_M3	Kipisi	3rd molar	maxilla	ISA 41 M3	26.222	5.21539	5.96539	5.21539	170	35.0905	34.8472	4.91	7.14675	7.09718	0.00693564	0.993064	5.23455	0.00479144	0.995209	5.25818	5.38642	5.40595	4.26464e-05	0.999957	5.21958	5.23557	5.25468	0.00442814	0.995572	5.34123	5.43897	5.4581	SB18	1
Chimpanzee	Pan trogl. schweinfurthii	3	omnivore, frugivore	42.5	3	42_M3	PtK	3rd molar	maxilla	ISA 42 M3	29.465	3.35598	6.68631	3.35598	130	51.4332	51.1898	5.29	9.72271	9.67671	0.00473187	0.995268	3.36019	0.00326899	0.996731	3.37903	3.49149	3.49578	2.90957e-05	0.999971	3.35879	3.38128	3.38547	0.00302112	0.996979	3.43608	3.58273	3.58693	SB18	1
Chimpanzee	Pan trogl. schweinfurthii	3	omnivore, frugivore	42.5	3	42_M3	PtK	3rd molar	maxilla	ISA 42 M3	28.372	3.39342	6.58412	3.39342	160	41.1507	40.8485	4.06	10.1356	10.0612	0.00734502	0.992655	3.43632	0.00955934	0.990441	3.42383	3.52923	3.57397	-0.0062372	1.00624	3.5214	3.76507	3.80708	0.0344605	0.965539	3.49462	3.69253	3.73875	SB19	2
Chimpanzee	Pan trogl. schweinfurthii	3	omnivore, frugivore	43.5	3	43_M3	na	3rd molar	maxilla	ISA 43 M3	31	4.07152	7.02754	4.07152	170	41.3385	41.0951	4.81	8.59428	8.54368	0.00588738	0.994113	4.081	0.00406726	0.995933	4.10315	4.22071	4.23036	3.62008e-05	0.999964	4.07504	4.09485	4.1043	0.00375887	0.996241	4.17396	4.29705	4.30651	SB18	1
Chimpanzee	Pan trogl. schweinfurthii	3	omnivore, frugivore	46.5	3	46_M3	Bpt3	3rd molar	mandible	ISA 46 M3	30.311	3.43245	6.87438	3.43245	130	52.8798	52.6364	5.47	9.66724	9.62275	0.00460242	0.995398	3.4369	0.00317955	0.99682	3.45512	3.56943	3.57396	2.82997e-05	0.999972	3.43519	3.45754	3.46197	0.00293847	0.997062	3.51058	3.65908	3.66351	SB18	1
Chimpanzee	Pan trogl. schweinfurthii	3	omnivore, frugivore	46.5	3	46_M3	Bpt3	3rd molar	mandible	ISA 46 M3	26.442	3.38797	6.14514	3.38797	180	34.1397	33.8374	3.16	10.8037	10.708	0.00885342	0.991147	3.43971	0.0115225	0.988478	3.42463	3.52354	3.5775	-0.0075181	1.00752	3.54208	3.75973	3.8104	0.0415375	0.958462	3.51062	3.68666	3.7424	SB19	2
Red-tailed monkey	Cercopithecus ascanius	4	frugivore/folivore	26.75	5	26	red.tail collar, death (K1) May/June 2020	canine	maxilla	ISA 26	24.727	6.99395	5.66253	6.99395	190	29.8028	29.5534	4.98	5.9845	5.93443	0.00836697	0.991633	7.0483	0.00157177	0.998428	7.323	7.96456	8.01914	0.00416012	0.99584	6.98587	6.97354	7.02846	0.00540988	0.99459	7.00149	7.00297	7.05769	SB17	1
Red colobus monkey	Piliocolobus tephrosceles	4	frugivore/folivore, insectivore	24.5	3	24	Pbt	3rd molar	maxilla	ISA 24	17.933	9.77201	4.13269	9.77201	100	41.3269	41.0776	5.25	7.8718	7.8243	0.00603382	0.993966	9.82798	0.00113348	0.998867	10.0124	10.7547	10.8109	0.00300005	0.997	9.77456	9.7809	9.83746	0.00390132	0.996099	9.78833	9.79996	9.85631	SB17	1
Red colobus monkey	Piliocolobus tephrosceles	4	frugivore/folivore, insectivore	24.5	3	24	Pbt	3rd molar	maxilla	ISA 24	25.773	9.87536	5.99297	9.87536	150	39.9532	39.6509	4.28	9.33485	9.26423	0.00756518	0.992435	9.96896	0.00984588	0.990154	9.97114	10.2896	10.3872	-0.00642416	1.00642	9.96577	10.114	10.2056	0.0354935	0.964507	10.2182	10.6757	10.7765	SB19	2
Aardvark	Orycteropus after	4	insectivore	12.5	3	12	28	3rd molar	maxilla	ISA 12	24.401	2.98439	5.58913	2.98439	270	20.7005	20.4511	4.3	4.81406	4.75607	0.0120461	0.987954	3.01404	0.0022629	0.997737	3.44936	3.93753	3.96731	0.00598939	0.994011	2.94858	2.92169	2.95166	0.0077887	0.992211	2.9638	2.96611	2.99596	SB17	1
Bushy-tailed mongoose	Bdeogale crassicauda	4	insectivore	22.25	2	22	BBc1_25	2nd molar	maxilla	ISA 22	17.667	7.70432	4.0728	7.70432	330	12.3418	12.0925	4.37	2.82421	2.76715	0.0202044	0.979796	7.85179	0.00379548	0.996205	8.50339	8.67802	8.82614	0.0100458	0.989954	7.69192	7.6914	7.84043	0.0130637	0.986936	7.73209	7.71819	7.86666	SB17	1
Bushy-tailed mongoose	Bdeogale crassicauda	4	insectivore	22.25	2	22	BBc1_25	2nd molar	maxilla	ISA 22	18.58	6.65526	4.35692	6.65526	290	15.0239	14.7216	4.06	3.70046	3.62601	0.0201182	0.979882	6.84125	0.0261833	0.973817	6.82766	6.93116	7.12515	-0.0170838	1.01708	6.94727	6.95995	7.14213	0.0943882	0.905612	7.29076	7.20658	7.40696	SB19	2
Bushy-tailed mongoose	Bdeogale crassicauda	4	insectivore	23.25	2	23	BBc1_28/6/18	2nd molar	maxilla	ISA 23	14.74	7.88276	3.41371	7.88276	100	34.1371	33.8878	5.29	6.45314	6.406	0.00730464	0.992695	7.9367	0.0013722	0.998628	8.1712	8.85724	8.91141	0.00363192	0.996368	7.87895	7.87173	7.92623	0.004723	0.995277	7.89356	7.89784	7.95215	SB17	1
African palm civet	Nandinia binotata	4	omnivore, frugivore	25.25	2	25	na	2nd molar	maxilla	ISA 25	24.068	10.618	5.51414	10.618	230	23.9745	23.7252	5.11	4.69169	4.64289	0.010401	0.989599	10.7238	0.00195387	0.998046	11.0343	11.6044	11.7106	0.00517145	0.994829	10.6268	10.6358	10.7427	0.00672504	0.993275	10.6519	10.6517	10.7582	SB17	1
African palm civet	Nandinia binotata	4	omnivore, frugivore	25.25	2	25	na	2nd molar	maxilla	ISA 25	23.605	10.2531	5.49986	10.2531	240	22.9161	22.6138	3.93	5.83107	5.75416	0.0131895	0.98681	10.4223	0.0171658	0.982834	10.4279	10.6835	10.86	-0.0112002	1.0112	10.4058	10.4839	10.6496	0.0618813	0.938119	10.8926	11.0826	11.2648	SB19	2
																				3.19658	0.0201613	0.979839	7.34652
Yellow baboon	Papio cynocephalus	3	omnivore, frugivore		5.1	38C-1		canine	maxilla	ISA 38 C-1	23.514	4.7638	5.3634	4.7638	610	8.79246	8.54909	1.27	6.9232	6.73156	0.02768	0.97232	4.82906	0.0191226	0.980877	4.92828	4.92621	4.99272	0.000170201	0.99983	4.78046	4.78522	4.85031	0.0176726	0.982327	5.26468	4.98815	5.0533	SB18	1
Yellow baboon	Papio cynocephalus	3	omnivore, frugivore		5.2	38C-2		canine	maxilla	ISA 38 C-2	23.313	4.32859	5.31872	4.32859	440	12.088	11.8446	1.99	6.07437	5.95207	0.0201336	0.979866	4.36675	0.0139092	0.986091	4.44146	4.48268	4.52158	0.000123799	0.999876	4.34066	4.35121	4.38927	0.0128546	0.987145	4.68547	4.55368	4.59178	SB18	1
Yellow baboon	Papio cynocephalus	3	omnivore, frugivore		5.4	38C-4		canine	maxilla	ISA 38 C-4	25.344	5.08146	5.77021	5.08146	470	12.277	12.0337	2.33	5.26912	5.16467	0.0198236	0.980176	5.13424	0.013695	0.986305	5.20302	5.24993	5.30373	0.000121893	0.999878	5.09343	5.10201	5.15465	0.0126566	0.987343	5.44242	5.30526	5.35796	SB18	1
Yellow baboon	Papio cynocephalus	3	omnivore, frugivore		5.4	38C-4		canine	maxilla	ISA 38 C-4	18.363	4.21211	4.21833	4.21211	470	8.97517	8.7318	2.33	3.85201	3.74755	0.0271165	0.972884	4.26063	0.0187333	0.981267	4.36265	4.36398	4.41343	0.000166736	0.999833	4.22835	4.23506	4.28344	0.0173129	0.982687	4.6929	4.4374	4.48584	SB18	1
Yellow baboon	Papio cynocephalus	3	omnivore, frugivore		5.5	38C-5		canine	maxilla	ISA 38 C-5	25.058	5.19018	5.70663	5.19018	580	9.83902	9.59565	2.39	4.11675	4.01492	0.0247357	0.975264	5.25914	0.0170885	0.982911	5.34428	5.36074	5.43102	0.000152097	0.999848	5.20514	5.21044	5.27921	0.0157928	0.984207	5.64377	5.41381	5.48265	SB18	1
Yellow baboon	Papio cynocephalus	3	omnivore, frugivore		5.5	38C-5		canine	maxilla	ISA 38 C-5	37.772	5.173	8.53296	5.173	580	14.712	14.4686	2.39	6.15565	6.05382	0.0165426	0.983457	5.21845	0.0114284	0.988572	5.27527	5.34323	5.38954	0.000101719	0.999898	5.183	5.1933	5.23862	0.0105619	0.989438	5.47456	5.39665	5.44202	SB18	1
Yellow baboon	Papio cynocephalus	3	omnivore, frugivore		5.6	38C-6		canine	maxilla	ISA 38 C-6	22.018	4.20145	5.03084	4.20145	640	7.86069	7.61731	2.37	3.31675	3.21406	0.0309611	0.969039	4.25673	0.0213893	0.978611	4.37357	4.35312	4.40946	0.000190376	0.99981	4.21999	4.22443	4.27955	0.0197675	0.980233	4.75156	4.42676	4.48195	SB18	1
Yellow baboon	Papio cynocephalus	3	omnivore, frugivore		5.6	38C-6		canine	maxilla	ISA 38 C-6	32.616	4.42232	7.38678	4.42232	640	11.5418	11.2985	2.37	4.86998	4.76729	0.0210863	0.978914	4.46434	0.0145674	0.985433	4.54199	4.5782	4.62103	0.000129657	0.99987	4.43497	4.44468	4.48659	0.0134628	0.986537	4.79759	4.64725	4.6892	SB18	1
Yellow baboon	Papio cynocephalus	3	omnivore, frugivore		6.1	34C-1		canine	maxilla	ISA 34 C-1	23.608	5.22797	5.3843	5.22797	240	22.4346	22.1912	1.6	14.0216	13.8695	0.0108482	0.989152	5.2582	0.00749443	0.992506	5.29518	5.39925	5.43006	6.67044e-05	0.999933	5.23453	5.24812	5.27827	0.00692618	0.993074	5.42539	5.45153	5.48171	SB18	1
Yellow baboon	Papio cynocephalus	3	omnivore, frugivore		6.2	34C-2		canine	maxilla	ISA 34 C-2	25.012	4.37013	5.69641	4.37013	550	10.3571	10.1137	0.72	14.3849	14.0468	0.0234984	0.976502	4.41582	0.0162337	0.983766	4.50286	4.52502	4.57159	0.000144489	0.999856	4.38422	4.39264	4.43821	0.0150028	0.984997	4.7882	4.59515	4.64077	SB18	1
Yellow baboon	Papio cynocephalus	3	omnivore, frugivore		6.3	34C-3		canine	maxilla	ISA 34 C-3	23.592	4.31634	5.38074	4.31634	330	16.3053	16.0619	2.18	7.47948	7.36784	0.0149262	0.985074	4.34429	0.0103117	0.989688	4.39958	4.4702	4.49869	9.17792e-05	0.999908	4.32528	4.33899	4.36687	0.0095298	0.99047	4.57991	4.54145	4.56936	SB18	1
Yellow baboon	Papio cynocephalus	3	omnivore, frugivore		6.4	34C-4		canine	maxilla	ISA 34 C-4	37.508	3.85463	8.47427	3.85463	610	13.8923	13.6489	1.39	9.99443	9.81934	0.0175188	0.982481	3.87929	0.0121027	0.987897	3.94685	3.99967	4.0248	0.000107721	0.999892	3.86508	3.87855	3.90315	0.0111851	0.988815	4.15927	4.08053	4.10515	SB18	1
Yellow baboon	Papio cynocephalus	3	omnivore, frugivore		6.5	34C-5		canine	maxilla	ISA 34 C-5	16.586	5.11313	3.8233	5.11313	340	11.245	11.0016	2.3	4.88914	4.78332	0.021643	0.978357	5.17157	0.0149519	0.985048	5.2465	5.28222	5.34177	0.00013308	0.999867	5.12621	5.1336	5.19188	0.0138182	0.986182	5.50814	5.33689	5.39523	SB18	1
Yellow baboon	Papio cynocephalus	3	omnivore, frugivore		7.1	35C-1		canine	maxilla	ISA 35 C-1	56.055	5.11484	12.5973	5.11484	240	52.4887	52.2453	1.6	32.8054	32.6533	0.00463672	0.995363	5.12715	0.00320325	0.996797	5.14308	5.28395	5.2965	2.85106e-05	0.999971	5.11764	5.1353	5.14758	0.00296037	0.99704	5.19854	5.33859	5.35088	SB18	1
Yellow baboon	Papio cynocephalus	3	omnivore, frugivore		7.1	35C-1		canine	maxilla	ISA 35 C-1	27.428	5.10049	6.23349	5.10049	130	47.9499	47.7065	5.64	8.50175	8.4586	0.00507562	0.994924	5.11391	0.00350646	0.996494	5.13137	5.26934	5.28301	3.12094e-05	0.999969	5.10356	5.121	5.13437	0.00324059	0.996759	5.1921	5.32427	5.33766	SB18	1
Yellow baboon	Papio cynocephalus	3	omnivore, frugivore		7.2	35C-2		canine	maxilla	ISA 35 C-2	33.378	4.093	7.55617	4.093	550	13.7385	13.4951	0.72	19.0812	18.7432	0.0177148	0.982285	4.12225	0.0122382	0.987762	4.18923	4.2426	4.2724	0.000108926	0.999891	4.10359	4.11627	4.14544	0.0113103	0.98869	4.40382	4.3185	4.34769	SB18	1
Yellow baboon	Papio cynocephalus	3	omnivore, frugivore		7.2	35C-2		canine	maxilla	ISA 35 C-2	21.855	4.17661	4.9946	4.17661	360	13.8739	13.6305	2.1	6.60662	6.49073	0.0175419	0.982458	4.20706	0.0121187	0.987881	4.27291	4.3278	4.35883	0.000107863	0.999892	4.18711	4.19965	4.23001	0.0111999	0.9888	4.48531	4.40196	4.43236	SB18	1
Yellow baboon	Papio cynocephalus	3	omnivore, frugivore		7.3	35C-3		canine	maxilla	ISA 35 C-3	22.568	3.49693	5.15311	3.49693	330	15.6155	15.3721	2.18	7.16306	7.05142	0.0155855	0.984414	3.51317	0.0107672	0.989233	3.57498	3.63514	3.65168	9.58335e-05	0.999904	3.50619	3.52184	3.53803	0.00995077	0.990049	3.76402	3.72344	3.73965	SB18	1
Yellow baboon	Papio cynocephalus	3	omnivore, frugivore		7.3	35C-3		canine	maxilla	ISA 35 C-3	21.491	3.55947	4.91369	3.55947	320	15.3553	15.1119	2.64	5.81639	5.7242	0.0158496	0.98415	3.577	0.0109496	0.98905	3.63955	3.69887	3.71673	9.74574e-05	0.999903	3.5689	3.58421	3.60169	0.0101194	0.989881	3.83178	3.78588	3.80337	SB18	1
Yellow baboon	Papio cynocephalus	3	omnivore, frugivore		7.4	35C-4		canine	maxilla	ISA 35 C-4	18.878	3.8899	4.33282	3.8899	420	10.3162	10.0729	2.28	4.52466	4.41792	0.0235915	0.976409	3.92418	0.016298	0.983702	4.01521	4.03562	4.07055	0.000145061	0.999855	3.90398	3.91373	3.94791	0.0150623	0.984938	4.3023	4.11574	4.14996	SB18	1
Yellow baboon	Papio cynocephalus	3	omnivore, frugivore		7.5	35C-5		canine	maxilla	ISA 35 C-5	24.811	4.97866	5.65172	4.97866	500	11.3034	11.0601	2.29	4.936	4.82973	0.0215311	0.978469	5.03383	0.0148746	0.985125	5.1093	5.14517	5.2014	0.000132392	0.999868	4.99165	4.99949	5.05452	0.0137468	0.986253	5.36971	5.20264	5.25772	SB18	1
Yellow baboon	Papio cynocephalus	3	omnivore, frugivore		7.6	35C-6		canine	maxilla	ISA 35 C-6	24.329	4.49856	5.54458	4.49856	570	9.72733	9.48395	2.04	4.7683	4.649	0.0250198	0.97498	4.55058	0.0172847	0.982715	4.64229	4.6559	4.70892	0.000153843	0.999846	4.51358	4.52071	4.57259	0.0159742	0.984026	4.94621	4.72336	4.77529	SB18	1
Yellow baboon	Papio cynocephalus	3	omnivore, frugivore		7.7	35C-7		canine	maxilla	ISA 35 C-7	24.384	4.81171	5.5568	4.81171	540	10.2904	10.047	2.08	4.9473	4.83029	0.0236508	0.976349	4.8684	0.016339	0.983661	4.95265	4.97503	5.03281	0.000145426	0.999855	4.82596	4.833	4.88954	0.0151001	0.9849	5.2393	5.03598	5.09257	SB18	1
																																										Chimpanzee	Pan trogl. schweinfurthii	3	omnivore, frugivore	3	44_M3	Pan-3, 17-Mar-2016	3rd molar
																																										Yellow baboon	Papio cynocephalus	3	omnivore, frugivore	5.3	38C-3		canine
Yellow baboon	Papio cynocephalus	3	omnivore, frugivore	35.75	3	35 M3 redrilled	Cemp, 65/5L, 16/9/14	3rd molar	maxilla	ISA 35 M3 rd	9.483	4.9976	2.2443	4.70562	1260	1.78119	1.53782	1.15	1.54886	1.33723	0.136636	0.863364	5.05922	0.0943942	0.905606	5.57899	4.86692	5.22728	0.000840158	0.99916	4.7879	4.72721	5.07984	0.087237	0.912763	7.36098	4.93007	5.28307	SB18	1
Yellow baboon	Papio cynocephalus	3	omnivore, frugivore	34.75	3	34 M3 redrilled	na	3rd molar	maxilla	ISA 34 M3 rd	20.094	4.84126	4.60313	4.84126	720	6.39324	6.14987	2.44	2.62018	2.52044	0.0380676	0.961932	4.93504	0.0262988	0.973701	5.07123	5.00514	5.10073	0.000234073	0.999766	4.8642	4.86247	4.956	0.0243047	0.975695	5.53672	5.06547	5.1591	SB18	1
Yellow baboon	Papio cynocephalus	3	omnivore, frugivore	38.75	3	38 M3 redrilled	9-8-19, AP	3rd molar	maxilla	ISA 38 M3 rd	21.508	4.68983	4.91747	4.68983	870	5.65226	5.40889	2.07	2.73056	2.61299	0.043058	0.956942	4.78965	0.0297464	0.970254	4.94623	4.85083	4.95256	0.000264759	0.999735	4.71574	4.71146	4.81101	0.0274909	0.972509	5.47476	4.91431	5.01396	SB18	1
african elephant	Loxodonta africanus					Ag-Lox
siberian mammoth	Mammuthus sp.					Mammy
not sampled	Genet (Genetta spp.)		carnivore			3	not found
not sampled	Crested Porcupine (Hystrix cristata)		herbivore, browser			1	not found
not sampled	Vervet monkey (Chlorocebus pygerythrus)		frugivore/folivore, gumivore			1	too small teeth
not sampled	Greater galago (Otolemur crassicaudatus)		omnivore (frugivore, gumivore, insectivore)			3	too small teeth
[truncated: 32 more columns]

## Sheet: Table S4 standards
Table S4: Summary of blanks and standards (USGS & cleaning standards) for d15Nenamel measurements
USGS Standards (Amino Acid standards)
USGS40 (L-glutamic acid; d15N = -4.52 ± 0.05 ‰)									USGS65 (Glycine; d15N = 20.68 ± 0.06 ‰)
MPIC ID	N content (nmol)	n-content (nmol/ml)	Measured oxidation blank Fblank	Measured oxidation blank Fsample	d15N (‰) Blank correction	Nitrogen Batch ID			MPIC ID	N content (nmol)	n-content (nmol/ml)	Measured oxidation blank Fblank	Measured oxidation blank Fsample	d15N (‰) Blank correction	Nitrogen Batch ID
USGS40-1	4.66208	9.0748	0.0267433	0.973257	-5.99459	SB17			USGS65-1	5.05434	9.85931	0.0246679	0.975332	20.2261	SB17
USGS40-2	5.31396	10.3786	0.0234626	0.976537	-5.24971	SB17			USGS65-2	5.43128	10.6132	0.0229558	0.977044	20.0252	SB17
USGS40-3	4.86902	9.48867	0.0256067	0.974393	-5.52109	SB17			USGS65-3	5.07415	9.89894	0.0245715	0.975428	20.1136	SB17
USGS40-1	3.75817	7.27296	0.0323795	0.967621	-4.59996	SB18			USGS65-1	4.63715	9.03092	0.0262419	0.973758	20.8724	SB18
USGS40-2	4.70695	9.17052	0.0258528	0.974147	-4.83976	SB18			USGS65-2	4.58491	8.92644	0.0265409	0.973459	20.7011	SB18
USGS40-3	4.68094	9.1185	0.0259964	0.974004	-4.67619	SB18			USGS65-3	4.39284	8.5423	0.0277014	0.972299	20.5571	SB18
USGS40-1	4.64715	8.99205	0.0325202	0.96748	-4.52074	SB19			USGS65-1	4.91327	9.52428	0.0307589	0.969241	20.4372	SB19
USGS40-2	4.80545	9.30866	0.0314489	0.968551	-4.23374	SB19			USGS65-2	4.92941	9.55658	0.0306581	0.969342	20.6049	SB19
USGS40-3	4.57527	8.8483	0.0330311	0.966969	-4.40881	SB19			USGS65-3	4.74336	9.18447	0.0318606	0.968139	20.6105	SB19
Median	4.68094	9.1185	0.0267433	0.973257	-4.67619				Median	4.91327	9.52428	0.0265409	0.973459	20.5571
Stdev (1σ)	0.405448	0.809442	0.00371677	0.00371677	0.578639				Stdev (1σ)	0.311203	0.620719	0.00314511	0.00314511	0.284067
Cleaning standards (tooth enamel and corals)
AG-Lox (modern tooth enamel; d15N = 4.2 ± 0.5 ‰)										Mammy (fossil tooth enamel; d15N = 6.8 ± 0.5 ‰)										CF-1 (coral; d15N = 5.6 ± 0.1 ‰)										PO-2 (coral; d15N = 11.7 ± 0.1 ‰)
MPIC ID	N content (nmol)	Ncontent (nmol/ml)	clean powder weight (mg)	N content (nmol/mg)	Measured oxidation blank Fblank	Measured oxidation blank Fsample	d15N (‰) Blank correction	Nitrogen Batch ID		MPIC ID	N content (nmol)	Ncontent (nmol/ml)	clean powder weight (mg)	N content (nmol/mg)	Measured oxidation blank Fblank	Measured oxidation blank Fsample	d15N (‰) Blank correction	Nitrogen Batch ID		MPIC ID	N content (nmol)	Ncontent (nmol/ml)	clean powder weight (mg)	N content (nmol/mg)	Measured oxidation blank Fblank	Measured oxidation blank Fsample	d15N (‰) Blank correction	Nitrogen Batch ID		MPIC ID	N content (nmol)	Ncontent (nmol/ml)	clean powder weight (mg)	N content (nmol/mg)	Measured oxidation blank Fblank	Measured oxidation blank Fsample	d15N (‰) Blank correction	Nitrogen Batch ID
Lox1	4.53643	11.0917	1	11.0917	0.0219872	0.978013	4.30894	SB17		Mam 1	4.27951	16.2103	1.19	13.6221	0.0151497	0.98485	6.89591	SB17		cf1-1	5.39187	11.7206	3.7	3.16773	0.0208321	0.979168	5.6801	SB17		po2-1	4.34931	10.4343	2.67	3.90797	0.0233403	0.97666	11.9535	SB17
Lox2	5.35584	10.2523	0.93	11.024	0.0237448	0.976255	4.27533	SB17		Mam 2	4.80889	12.4056	1	12.4056	0.0197044	0.980296	7.04661	SB17		cf1-2	5.29009	14.9226	4.78	3.12189	0.0164355	0.983565	5.74946	SB17		po2-2	4.57877	9.43931	2.3	4.10405	0.0257372	0.974263	11.9488	SB17
Lox3	4.18403	15.2471	1.25	12.1977	0.0160914	0.983909	4.29198	SB17		Mam 3	3.90977	19.2995	1.25	15.4396	0.0127557	0.987244	6.72197	SB17		cf1-3	5.35472	12.0237	3.82	3.14755	0.0203177	0.979682	5.71314	SB17		po2-3	4.33017	10.4271	2.68	3.89071	0.0233559	0.976644	11.9354	SB17
Lox1	4.83922	16.4436	1.56	10.6968	0.0145848	0.985415	3.87999	SB18		Mam1	4.01648	16.492	1.25	13.3883	0.0145426	0.985457	6.75579	SB18		cf1-1	4.73118	15.8223	5.39	2.98064	0.0151488	0.984851	5.54725	SB18		po2-1	5.14399	16.5878	4.09	4.11519	0.0144598	0.98554	11.6528	SB18
Lox2	8.82795	21.8265	2.11	10.4597	0.0110275	0.988973	3.99349	SB18		Mam2	5.09909	25.2521	1.72	14.8229	0.00954584	0.990454	6.40525	SB18		cf1-2	4.82254	13.5197	4.53	3.0382	0.0176832	0.982317	5.43002	SB18		po2-2	5.48433	11.5589	2.69	4.38747	0.020621	0.979379	11.9023	SB18
Lox3	11.8841	20.2465	1.86	11.0161	0.0118778	0.988122	4.14379	SB18		Mam3	5.14599	17.5014	1.26	14.0832	0.0137153	0.986285	6.69584	SB18		cf1-3	4.65849	11.9656	4.16	2.93485	0.0199342	0.980066	5.89854	SB18		po2-3	5.04307	13.5141	3.41	4.03445	0.0176904	0.98231	12.0075	SB18
Lox1	3.95388	14.3417	1.3	11.0321	0.02064	0.97936	3.82642	SB19		Mam1	4.95489	19.5173	1.31	14.8987	0.0152502	0.98475	6.17573	SB19		cf1-1	5.19189	12.6451	3.96	3.19321	0.0233447	0.976655	5.45131	SB19		po2-1	5.20008	14.4289	3.57	4.0417	0.020518	0.979482	11.6572	SB19
Lox2	4.90667	15.0311	1.28	11.743	0.0197121	0.980288	4.02007	SB19		Mam2	5.0022	19.7065	1.34	14.7064	0.015106	0.984894	6.45091	SB19		cf1-2	5.25603	13.9032	4.29	3.24085	0.0212772	0.978723	5.31871	SB19		po2-2	4.77065	12.4535	3.37	3.6954	0.0236954	0.976305	11.5917	SB19
Lox3	3.27585	13.3471	1.17	11.4078	0.0221441	0.977856	4.20702	SB19		Mam3	5.85832	19.2255	1.33	14.4553	0.0154781	0.984522	6.55165	SB19		cf1-3	5.31631	12.3858	3.79	3.26803	0.0238218	0.976178	5.53777	SB19		po2-3	5.17552	11.2761	2.82	3.99861	0.026105	0.973895	12.2048	SB19
			Median	11.0321	0.0197121	0.980288	4.14379						Median	14.4553	0.015106	0.984894	6.69584						Median	3.14755	0.0203177	0.979682	5.59181						Median	4.03445	0.0233403	0.97666	11.9354
			Stdev (1σ)	0.52886	0.0047087	0.0047087	0.182126						Stdev (1σ)	0.932781	0.00268181	0.00268181	0.266428						Stdev (1σ)	0.114724	0.00295102	0.00295102	0.18264						Stdev (1σ)	0.18938	0.00381068	0.00381068	0.199794
Measured blank
N Batch	Measured Blank
	N Content (nmol/ml)		d15N value (‰ vs. AIR)
	Avg	StDev	Avg	StDev
SB17	0.25	0.03	-0.33	1.59
SB18	0.24	0.01	2.47	0.97
SB19	0.3	0.01	-2.12	1.36
Median	0.25		-0.33
Stdev (1σ)	0.0321455		2.31345

## Sheet: Table S5 aardwolves
Table S5: d15Nenamel measurements of modern aardwolves from East London, South Africa
Common name	Taxon	Catalog ID	d15Nenamel (‰ vs. AIR)	N-content (nmol/mg)	d15Nenamel (‰ vs. AIR) Number of replictates
Aardwolf	Proteles cristatus	A-62_25	3.16	6.32	1
Aardwolf	Proteles cristatus	A-63_25	2.56	12.35	1

## Sheet: Copypaste
216ul N2O (20nmol)	94.323	-0.46328	21.3338	-0.46328		#DIV/0!	#DIV/0!		#DIV/0!	#DIV/0!	#DIV/0!	#DIV/0!	#DIV/0!	#DIV/0!	#DIV/0!	#DIV/0!	0.474842	#DIV/0!	#DIV/0!	#DIV/0!	#DIV/0!	-0.562335	#DIV/0!	#DIV/0!	#DIV/0!	#DIV/0!	-0.505038	#DIV/0!	SB17			BLANKS SUMMARY	N-content (nmol/vial)	d15N	Selected Blank and Low N Correction Scheme
54ul N2O (5nmol)	20.858	-0.284767	4.79133	-0.284767		#DIV/0!	#DIV/0!		#DIV/0!	#DIV/0!	#DIV/0!	#DIV/0!	#DIV/0!	#DIV/0!	#DIV/0!	#DIV/0!	0.654133	#DIV/0!	#DIV/0!	#DIV/0!	#DIV/0!	-0.381939	#DIV/0!	#DIV/0!	#DIV/0!	#DIV/0!	-0.325309	#DIV/0!	SB17			Measured POR	0.249359	0.552684	SPECIFY FIT
54ul N2O (5nmol)	20.772	-0.215153	4.77197	-0.215153		#DIV/0!	#DIV/0!		#DIV/0!	#DIV/0!	#DIV/0!	#DIV/0!	#DIV/0!	#DIV/0!	#DIV/0!	#DIV/0!	0.72405	#DIV/0!	#DIV/0!	#DIV/0!	#DIV/0!	-0.311591	#DIV/0!	#DIV/0!	#DIV/0!	#DIV/0!	-0.255221	#DIV/0!	SB17			Amino Acid Standards	0.0468431	-202.029
54ul N2O (5nmol)	19.764	-0.245227	4.54499	-0.245227		#DIV/0!	#DIV/0!		#DIV/0!	#DIV/0!	#DIV/0!	#DIV/0!	#DIV/0!	#DIV/0!	#DIV/0!	#DIV/0!	0.693845	#DIV/0!	#DIV/0!	#DIV/0!	#DIV/0!	-0.341983	#DIV/0!	#DIV/0!	#DIV/0!	#DIV/0!	-0.2855	#DIV/0!	SB17			Coral Standards	0.123983	8.92674
54ul N2O (5nmol)	20.596	-0.349962	4.73234	-0.349962		#DIV/0!	#DIV/0!		#DIV/0!	#DIV/0!	#DIV/0!	#DIV/0!	#DIV/0!	#DIV/0!	#DIV/0!	#DIV/0!	0.588654	#DIV/0!	#DIV/0!	#DIV/0!	#DIV/0!	-0.447821	#DIV/0!	#DIV/0!	#DIV/0!	#DIV/0!	-0.390948	#DIV/0!	SB17			Enamel Standards	0.16123	5.60656
54ul N2O (5nmol)	20.074	-0.358828	4.61479	-0.358828		#DIV/0!	#DIV/0!		#DIV/0!	#DIV/0!	#DIV/0!	#DIV/0!	#DIV/0!	#DIV/0!	#DIV/0!	#DIV/0!	0.579749	#DIV/0!	#DIV/0!	#DIV/0!	#DIV/0!	-0.456781	#DIV/0!	#DIV/0!	#DIV/0!	#DIV/0!	-0.399875	#DIV/0!	SB17
54ul N2O (5nmol)	20.097	-0.296512	4.61997	-0.296512		#DIV/0!	#DIV/0!		#DIV/0!	#DIV/0!	#DIV/0!	#DIV/0!	#DIV/0!	#DIV/0!	#DIV/0!	#DIV/0!	0.642337	#DIV/0!	#DIV/0!	#DIV/0!	#DIV/0!	-0.393808	#DIV/0!	#DIV/0!	#DIV/0!	#DIV/0!	-0.337134	#DIV/0!	SB17			Rsq	0.999915
54ul N2O (5nmol)	20.501	-0.293982	4.71094	-0.293982		#DIV/0!	#DIV/0!		#DIV/0!	#DIV/0!	#DIV/0!	#DIV/0!	#DIV/0!	#DIV/0!	#DIV/0!	#DIV/0!	0.644878	#DIV/0!	#DIV/0!	#DIV/0!	#DIV/0!	-0.391251	#DIV/0!	#DIV/0!	#DIV/0!	#DIV/0!	-0.334586	#DIV/0!	SB17
54ul N2O (5nmol)	20.135	-0.324977	4.62853	-0.324977		#DIV/0!	#DIV/0!		#DIV/0!	#DIV/0!	#DIV/0!	#DIV/0!	#DIV/0!	#DIV/0!	#DIV/0!	#DIV/0!	0.613748	#DIV/0!	#DIV/0!	#DIV/0!	#DIV/0!	-0.422573	#DIV/0!	#DIV/0!	#DIV/0!	#DIV/0!	-0.365793	#DIV/0!	SB17
54ul N2O (5nmol)	20.008	-0.371411	4.59993	-0.371411		#DIV/0!	#DIV/0!		#DIV/0!	#DIV/0!	#DIV/0!	#DIV/0!	#DIV/0!	#DIV/0!	#DIV/0!	#DIV/0!	0.567112	#DIV/0!	#DIV/0!	#DIV/0!	#DIV/0!	-0.469497	#DIV/0!	#DIV/0!	#DIV/0!	#DIV/0!	-0.412543	#DIV/0!	SB17
54ul N2O (5nmol)	20.013	-0.286782	4.60106	-0.286782		#DIV/0!	#DIV/0!		#DIV/0!	#DIV/0!	#DIV/0!	#DIV/0!	#DIV/0!	#DIV/0!	#DIV/0!	#DIV/0!	0.652109	#DIV/0!	#DIV/0!	#DIV/0!	#DIV/0!	-0.383976	#DIV/0!	#DIV/0!	#DIV/0!	#DIV/0!	-0.327338	#DIV/0!	SB17
54ul N2O (5nmol)	20.157	-0.163072	4.63348	-0.163072		#DIV/0!	#DIV/0!		#DIV/0!	#DIV/0!	#DIV/0!	#DIV/0!	#DIV/0!	#DIV/0!	#DIV/0!	#DIV/0!	0.776358	#DIV/0!	#DIV/0!	#DIV/0!	#DIV/0!	-0.258961	#DIV/0!	#DIV/0!	#DIV/0!	#DIV/0!	-0.202785	#DIV/0!	SB17
54ul N2O (5nmol)	19.654	-0.277426	4.52022	-0.277426		#DIV/0!	#DIV/0!		#DIV/0!	#DIV/0!	#DIV/0!	#DIV/0!	#DIV/0!	#DIV/0!	#DIV/0!	#DIV/0!	0.661506	#DIV/0!	#DIV/0!	#DIV/0!	#DIV/0!	-0.374521	#DIV/0!	#DIV/0!	#DIV/0!	#DIV/0!	-0.317918	#DIV/0!	SB17
54ul N2O (5nmol)	19.627	-0.304658	4.51414	-0.304658		#DIV/0!	#DIV/0!		#DIV/0!	#DIV/0!	#DIV/0!	#DIV/0!	#DIV/0!	#DIV/0!	#DIV/0!	#DIV/0!	0.634156	#DIV/0!	#DIV/0!	#DIV/0!	#DIV/0!	-0.40204	#DIV/0!	#DIV/0!	#DIV/0!	#DIV/0!	-0.345335	#DIV/0!	SB17
54ul N2O (5nmol)	20.024	-0.340148	4.60354	-0.340148		#DIV/0!	#DIV/0!		#DIV/0!	#DIV/0!	#DIV/0!	#DIV/0!	#DIV/0!	#DIV/0!	#DIV/0!	#DIV/0!	0.598511	#DIV/0!	#DIV/0!	#DIV/0!	#DIV/0!	-0.437904	#DIV/0!	#DIV/0!	#DIV/0!	#DIV/0!	-0.381067	#DIV/0!	SB17
54ul N2O (5nmol)	20.161	-0.188285	4.63438	-0.188285		#DIV/0!	#DIV/0!		#DIV/0!	#DIV/0!	#DIV/0!	#DIV/0!	#DIV/0!	#DIV/0!	#DIV/0!	#DIV/0!	0.751035	#DIV/0!	#DIV/0!	#DIV/0!	#DIV/0!	-0.28444	#DIV/0!	#DIV/0!	#DIV/0!	#DIV/0!	-0.22817	#DIV/0!	SB17
54ul N2O (5nmol)	19.735	-0.328838	4.53846	-0.328838		#DIV/0!	#DIV/0!		#DIV/0!	#DIV/0!	#DIV/0!	#DIV/0!	#DIV/0!	#DIV/0!	#DIV/0!	#DIV/0!	0.60987	#DIV/0!	#DIV/0!	#DIV/0!	#DIV/0!	-0.426475	#DIV/0!	#DIV/0!	#DIV/0!	#DIV/0!	-0.36968	#DIV/0!	SB17
54ul N2O (5nmol)	19.672	-0.319743	4.52427	-0.319743		#DIV/0!	#DIV/0!		#DIV/0!	#DIV/0!	#DIV/0!	#DIV/0!	#DIV/0!	#DIV/0!	#DIV/0!	#DIV/0!	0.619005	#DIV/0!	#DIV/0!	#DIV/0!	#DIV/0!	-0.417284	#DIV/0!	#DIV/0!	#DIV/0!	#DIV/0!	-0.360523	#DIV/0!	SB17
54ul N2O (5nmol)	19.698	-0.399797	4.53013	-0.399797		#DIV/0!	#DIV/0!		#DIV/0!	#DIV/0!	#DIV/0!	#DIV/0!	#DIV/0!	#DIV/0!	#DIV/0!	#DIV/0!	0.538602	#DIV/0!	#DIV/0!	#DIV/0!	#DIV/0!	-0.498182	#DIV/0!	#DIV/0!	#DIV/0!	#DIV/0!	-0.441122	#DIV/0!	SB17
background	0.502	12.4526	0.207673	10.0203		#DIV/0!	#DIV/0!		#DIV/0!	#DIV/0!	#DIV/0!	#DIV/0!	#DIV/0!	#DIV/0!	#DIV/0!	#DIV/0!	11.0041	#DIV/0!	#DIV/0!	#DIV/0!	#DIV/0!	10.0318	#DIV/0!	#DIV/0!	#DIV/0!	#DIV/0!	10.0499	#DIV/0!	SB17			slope	1.01055
background	0.351	16.9842	0.173671	14.5236		#DIV/0!	#DIV/0!		#DIV/0!	#DIV/0!	#DIV/0!	#DIV/0!	#DIV/0!	#DIV/0!	#DIV/0!	#DIV/0!	15.527	#DIV/0!	#DIV/0!	#DIV/0!	#DIV/0!	14.5826	#DIV/0!	#DIV/0!	#DIV/0!	#DIV/0!	14.5839	#DIV/0!	SB17			y-intercept	-0.0941688
cf1-1	23.525	5.57329	5.39187	5.57329	450.45	11.97	11.7206	3.7	3.23512	3.16773	0.0208321	0.979168	5.6801	0.00391339	0.996087	6.38891	6.53771	6.64499	0.0103579	0.989642	5.53819	5.5379	5.64584	0.0134695	0.98653	5.57283	5.57264	5.68018	SB17
cf1-2	23.073	5.66405	5.29009	5.66405	348.675	15.172	14.9226	4.78	3.17406	3.12189	0.0164355	0.983565	5.74946	0.00308747	0.996913	6.30728	6.62886	6.71465	0.00817184	0.991828	5.63717	5.62961	5.71593	0.0106268	0.989373	5.66467	5.66402	5.75001	SB17
cf1-3	23.36	5.60829	5.35472	5.60829	436.3	12.273	12.0237	3.82	3.21283	3.14755	0.0203177	0.979682	5.71314	0.00381675	0.996183	6.40383	6.57287	6.67817	0.0101021	0.989898	5.57443	5.57327	5.67923	0.0131369	0.986863	5.60832	5.60789	5.71345	SB17
IAEA-0.32nmol (02.0052)	6.448	5.44796	1.54656	4.13054	4687.5	0.329933	0.0805741		#DIV/0!	#DIV/0!	0.755787	0.244213	15.2032	0.141977	0.858023	38.2438	5.08868	16.2096	0.375782	0.624218	1.24321	4.07994	15.2694	0.488674	0.511326	2.71992	4.12007	15.2682	SB17
IAEA-0.32nmol (02.0052)	9.975	4.80367	2.34075	4.14758	6250	0.374521	0.125161		#DIV/0!	#DIV/0!	0.665809	0.334191	11.3097	0.125075	0.874925	33.6215	5.10579	12.2991	0.331045	0.668955	1.78253	4.09715	11.3348	0.430496	0.569504	3.04472	4.13722	11.3481	SB17
IAEA-0.5nmol	2.11	6.51662	0.569754	4.38583	50	11.3951	11.1457		#DIV/0!	#DIV/0!	0.0218831	0.978117	4.47159	0.00411082	0.995889	5.23787	5.34508	5.43121	0.0108804	0.98912	4.33588	4.33792	4.42458	0.0141491	0.985851	4.36831	4.3771	4.46344	SB17			slope	1.00681
IAEA-10nmol	45.292	4.50803	10.2933	4.50803	1000	10.2933	10.0439		#DIV/0!	#DIV/0!	0.0242255	0.975774	4.60623	0.00455085	0.995449	5.45225	5.46781	5.56644	0.0120451	0.987955	4.45416	4.46141	4.56064	0.0156636	0.984336	4.49055	4.50013	4.599	SB17
IAEA-1nmol	4.529	5.6542	1.11445	3.97698	100	11.1445	10.8952		#DIV/0!	#DIV/0!	0.0223751	0.977625	4.05535	0.00420324	0.995797	4.84652	4.93444	5.01316	0.011125	0.988875	3.92129	3.92475	4.00395	0.0144672	0.985533	3.95305	3.96546	4.04436	SB17			y-intercept	-0.0386027
IAEA-2nmol	8.534	4.98505	2.01628	4.05877	200	10.0814	9.83202		#DIV/0!	#DIV/0!	0.0247346	0.975265	4.14769	0.00464649	0.995354	5.02083	5.01659	5.1059	0.0122982	0.987702	3.99816	4.00741	4.09727	0.0159928	0.984007	4.03362	4.04781	4.13734	SB17			Rsq	0.996051
IAEA-3nmol	12.777	4.83715	2.97169	4.70644	300	9.90564	9.65629		#DIV/0!	#DIV/0!	0.0251734	0.974827	4.81371	0.00472893	0.995271	5.68872	5.66708	5.77482	0.0125164	0.987484	4.65295	4.66191	4.7703	0.0162765	0.983723	4.69155	4.69989	4.80789	SB17
IAEA-5nmol	22.254	4.66457	5.10567	4.66457	500	10.2113	9.96199		#DIV/0!	#DIV/0!	0.0244198	0.97558	4.7675	0.00458735	0.995413	5.61712	5.62504	5.72841	0.0121417	0.987858	4.61219	4.6196	4.72361	0.0157893	0.984211	4.64946	4.65774	4.76136	SB17			slope	1.00436
IAEA-5nmol	21.97	4.65389	5.04173	4.65389	500	10.0835	9.83409		#DIV/0!	#DIV/0!	0.0247295	0.97527	4.75788	0.00464554	0.995354	5.61852	5.6143	5.71875	0.0122957	0.987704	4.6007	4.6088	4.71389	0.0159895	0.98401	4.63841	4.64698	4.75168	SB17
IAEA-5nmol	22.474	4.72247	5.15521	4.72247	500	10.3104	10.0611		#DIV/0!	#DIV/0!	0.0241851	0.975815	4.82581	0.00454327	0.995457	5.66608	5.68318	5.78698	0.012025	0.987975	4.67129	4.6781	4.78254	0.0156375	0.984362	4.70842	4.71602	4.82007	SB17
IAEA-5nmol	21.871	4.7274	5.01943	4.7274	500	10.0389	9.78951		#DIV/0!	#DIV/0!	0.0248394	0.975161	4.83374	0.00466617	0.995334	5.69668	5.68813	5.79494	0.0123503	0.98765	4.67489	4.68309	4.79055	0.0160605	0.983939	4.71305	4.72099	4.82805	SB17
IAEA-5nmol	21.111	4.77681	4.8483	4.77681	500	9.6966	9.44724		#DIV/0!	#DIV/0!	0.0257161	0.974284	4.8883	0.00483088	0.995169	5.78071	5.73776	5.84974	0.0127862	0.987214	4.72306	4.73302	4.84569	0.0166274	0.983373	4.76278	4.77074	4.88299	SB17
IAEA-5nmol	21.668	4.628	4.97372	4.628	500	9.94744	9.69809		#DIV/0!	#DIV/0!	0.0250677	0.974932	4.73279	0.00470906	0.995291	5.60577	5.5883	5.69355	0.0124638	0.987536	4.57375	4.58264	4.68853	0.0162081	0.983792	4.61188	4.62092	4.72642	SB17
IAEA-5nmol	21.508	4.6455	4.93769	4.6455	500	9.87539	9.62603		#DIV/0!	#DIV/0!	0.0252506	0.974749	4.75153	0.00474342	0.995257	5.63052	5.60588	5.71237	0.0125548	0.987445	4.59107	4.60033	4.70747	0.0163264	0.983674	4.62955	4.63854	4.74528	SB17
IAEA-5nmol	21.388	4.69218	4.91067	4.69218	500	9.82135	9.57199		#DIV/0!	#DIV/0!	0.0253895	0.97461	4.80001	0.00476952	0.99523	5.68286	5.65276	5.76107	0.0126238	0.987376	4.63804	4.64749	4.75647	0.0164162	0.983584	4.67692	4.68553	4.7941	SB17
IAEA-5nmol	21.296	4.74358	4.88996	4.74358	500	9.77991	9.53056		#DIV/0!	#DIV/0!	0.0254971	0.974503	4.85323	0.00478972	0.99521	5.73873	5.70439	5.81452	0.0126773	0.987323	4.68987	4.69944	4.81025	0.0164858	0.983514	4.72912	4.73729	4.84768	SB17
IAEA-5nmol	21.781	4.78661	4.99917	4.78661	500	9.99833	9.74898		#DIV/0!	#DIV/0!	0.0249401	0.97506	4.8949	0.00468509	0.995315	5.76012	5.7476	5.85637	0.0124004	0.9876	4.73462	4.74292	4.85236	0.0161256	0.983874	4.77317	4.7806	4.88964	SB17
IAEA-5nmol	21.419	4.67452	4.91765	4.67452	500	9.83531	9.58595		#DIV/0!	#DIV/0!	0.0253535	0.974647	4.78174	0.00476275	0.995237	5.66371	5.63503	5.74272	0.0126059	0.987394	4.62024	4.62965	4.738	0.0163929	0.983607	4.65899	4.66775	4.77571	SB17
IAEA-5nmol	21.683	4.63046	4.9771	4.63046	500	9.9542	9.70484		#DIV/0!	#DIV/0!	0.0250506	0.974949	4.73524	0.00470586	0.995294	5.60757	5.59077	5.69601	0.0124554	0.987545	4.57627	4.58513	4.69101	0.0161971	0.983803	4.61439	4.62339	4.72888	SB17
IAEA-5nmol	21.349	4.75401	4.90189	4.75401	500	9.80378	9.55442		#DIV/0!	#DIV/0!	0.025435	0.974565	4.86366	0.00477806	0.995222	5.74677	5.71486	5.82499	0.0126465	0.987354	4.70056	4.70998	4.82078	0.0164457	0.983554	4.73975	4.74778	4.85818	SB17
ISA 1	23.266	3.55588	5.33355	3.55588	190	28.0713	27.822	2.81	9.9898	9.90106	0.00888306	0.991117	3.5828	0.00166872	0.998331	3.89951	4.51151	4.53854	0.00441672	0.995583	3.53205	3.49921	3.52641	0.00574357	0.994256	3.54403	3.54149	3.56859	SB17
ISA 10	20.97	6.06808	4.81655	6.06808	120	40.1379	39.8886	4.37	9.18488	9.12782	0.00621256	0.993787	6.10256	0.00116705	0.998833	6.31122	7.03466	7.06929	0.00308893	0.996911	6.05922	6.03791	6.07275	0.00401689	0.995983	6.06994	6.0708	6.10552	SB17
ISA 11	20.272	4.67861	4.65938	4.67861	140	33.2813	33.0319	4.17	7.98112	7.92132	0.00749248	0.992508	4.70976	0.00140749	0.998593	4.96996	5.63913	5.67041	0.00372531	0.996275	4.66272	4.63378	4.66526	0.00484445	0.995156	4.67409	4.67187	4.70323	SB17
ISA 12	24.401	2.98439	5.58913	2.98439	270	20.7005	20.4511	4.3	4.81406	4.75607	0.0120461	0.987954	3.01404	0.0022629	0.997737	3.44936	3.93753	3.96731	0.00598939	0.994011	2.94858	2.92169	2.95166	0.0077887	0.992211	2.9638	2.96611	2.99596	SB17
ISA 13	21.59	5.25768	4.95616	5.25768	690	7.18284	6.93348	3.01	2.38633	2.30348	0.034716	0.965284	5.4269	0.00652153	0.993478	6.61838	6.22073	6.39068	0.017261	0.982739	5.19324	5.21896	5.38996	0.0224465	0.977553	5.24967	5.25489	5.42525	SB17
ISA 14	25.356	6.18007	5.80417	6.18007	440	13.1913	12.9419	3.77	3.49902	3.43287	0.0189033	0.981097	6.2885	0.00355106	0.996449	6.92207	7.14713	7.25603	0.00939886	0.990601	6.15401	6.15108	6.26065	0.0122224	0.987778	6.18717	6.18356	6.29272	SB17
ISA 15	27.258	4.87046	6.23245	4.87046	190	32.8024	32.553	5.54	5.921	5.87599	0.00760187	0.992398	4.90354	0.00142804	0.998572	5.16635	5.83182	5.86504	0.0037797	0.99622	4.85507	4.82766	4.86108	0.00491518	0.995085	4.86683	4.86503	4.89833	SB17
ISA 16	22.638	4.48816	5.19214	4.48816	200	25.9607	25.7114	4.63	5.60706	5.55321	0.00960525	0.990395	4.52633	0.00180438	0.998196	4.86147	5.44785	5.48619	0.0047758	0.995224	4.46686	4.44132	4.47989	0.00621052	0.993789	4.48117	4.48012	4.51855	SB17
ISA 17	18.732	5.98026	4.31261	5.98026	300	14.3754	14.126	4.46	3.22318	3.16727	0.0173463	0.982654	6.07607	0.00325857	0.996741	6.66029	6.94645	7.04268	0.00862469	0.991375	5.95463	5.94916	6.04598	0.0112157	0.988784	5.9845	5.98238	6.07885	SB17
ISA 18	20.713	4.05298	4.75868	4.05298	280	16.9953	16.7459	5.59	3.0403	2.99569	0.0146723	0.985328	4.1051	0.00275624	0.997244	4.62256	5.01078	5.06313	0.00729515	0.992705	4.01717	4.00156	4.05423	0.00948673	0.990513	4.0381	4.04198	4.09446	SB17
ISA 19	22.58	5.80525	5.17908	5.80525	390	13.2797	13.0303	3.52	3.77264	3.7018	0.0187775	0.981223	5.90577	0.00352742	0.996473	6.54096	6.77068	6.87163	0.00933629	0.990664	5.77583	5.7723	5.87388	0.0121411	0.987859	5.80769	5.80618	5.90738	SB17
ISA 2	20.77	3.93702	4.77152	3.93702	240	19.8813	19.632	4.31	4.61283	4.55498	0.0125424	0.987458	3.98001	0.00235614	0.997644	4.42345	4.89431	4.93749	0.00623616	0.993764	3.90571	3.88437	3.92781	0.00810961	0.99189	3.92337	3.92523	3.96851	SB17
ISA 20	22.342	5.09162	5.12549	5.09162	300	17.085	16.8356	4.1	4.16707	4.10625	0.0145952	0.985405	5.15885	0.00274177	0.997258	5.66106	6.05394	6.12146	0.00725685	0.992743	5.06359	5.05115	5.11909	0.00943693	0.990563	5.08671	5.08769	5.15538	SB17
ISA 21	24.829	5.94327	5.6855	5.94327	450	12.6344	12.3851	4.79	2.63767	2.58561	0.0197365	0.980264	6.0518	0.00370757	0.996292	6.71721	6.9093	7.01831	0.0098131	0.990187	5.9137	5.91178	6.02146	0.0127611	0.987239	5.94762	5.94514	6.05441	SB17
ISA 22	17.667	7.70432	4.0728	7.70432	330	12.3418	12.0925	4.37	2.82421	2.76715	0.0202044	0.979796	7.85179	0.00379548	0.996205	8.50339	8.67802	8.82614	0.0100458	0.989954	7.69192	7.6914	7.84043	0.0130637	0.986936	7.73209	7.71819	7.86666	SB17
ISA 23	14.74	7.88276	3.41371	7.88276	100	34.1371	33.8878	5.29	6.45314	6.406	0.00730464	0.992695	7.9367	0.0013722	0.998628	8.1712	8.85724	8.91141	0.00363192	0.996368	7.87895	7.87173	7.92623	0.004723	0.995277	7.89356	7.89784	7.95215	SB17
ISA 24	17.933	9.77201	4.13269	9.77201	100	41.3269	41.0776	5.25	7.8718	7.8243	0.00603382	0.993966	9.82798	0.00113348	0.998867	10.0124	10.7547	10.8109	0.00300005	0.997	9.77456	9.7809	9.83746	0.00390132	0.996099	9.78833	9.79996	9.85631	SB17
ISA 25	24.068	10.618	5.51414	10.618	230	23.9745	23.7252	5.11	4.69169	4.64289	0.010401	0.989599	10.7238	0.00195387	0.998046	11.0343	11.6044	11.7106	0.00517145	0.994829	10.6268	10.6358	10.7427	0.00672504	0.993275	10.6519	10.6517	10.7582	SB17
ISA 26	24.727	6.99395	5.66253	6.99395	190	29.8028	29.5534	4.98	5.9845	5.93443	0.00836697	0.991633	7.0483	0.00157177	0.998428	7.323	7.96456	8.01914	0.00416012	0.99584	6.98587	6.97354	7.02846	0.00540988	0.99459	7.00149	7.00297	7.05769	SB17
ISA 27	18.589	6.6858	4.28041	6.6858	220	19.4564	19.207	3.01	6.46392	6.38108	0.0128163	0.987184	6.76542	0.00240759	0.997592	7.18951	7.65506	7.73503	0.00637235	0.993628	6.67142	6.66214	6.7426	0.00828671	0.991713	6.69481	6.69272	6.77289	SB17
ISA 28	18.791	5.72922	4.32589	5.72922	140	30.8992	30.6499	4.76	6.49144	6.43905	0.00807007	0.99193	5.77133	0.00151599	0.998484	6.04466	6.69432	6.73661	0.0040125	0.995988	5.71634	5.69547	5.73803	0.00521791	0.994782	5.72986	5.72963	5.77203	SB17
ISA 29	23.318	6.68759	5.34526	6.68759	120	44.5438	44.2945	5.88	7.57548	7.53308	0.00559806	0.994402	6.72212	0.00105162	0.998948	6.90731	7.65686	7.69155	0.00278339	0.997217	6.68134	6.66395	6.69885	0.00361957	0.99638	6.69151	6.69453	6.7293	SB17
ISA 3	25.686	3.50496	5.87847	3.50496	240	24.4936	24.2443	4.97	4.9283	4.87813	0.0101806	0.989819	3.53533	0.00191246	0.998088	3.89879	4.46037	4.49087	0.00506185	0.994938	3.47738	3.44776	3.47844	0.00658251	0.993417	3.49104	3.49023	3.5208	SB17
ISA 30	23.128	7.30214	5.30248	7.30214	180	29.4582	29.2088	4.38	6.72562	6.66869	0.00846485	0.991535	7.35976	0.00159015	0.99841	7.63554	8.2741	8.33197	0.00420878	0.995791	7.29528	7.28499	7.34321	0.00547316	0.994527	7.31147	7.31327	7.37128	SB17
ISA 31	23.854	6.93993	5.46595	6.93993	150	36.4397	36.1903	4.18	8.71763	8.65798	0.00684306	0.993157	6.98394	0.0012855	0.998715	7.20891	7.91031	7.95451	0.00340242	0.996598	6.93315	6.91895	6.96343	0.00442456	0.995575	6.94586	6.94859	6.9929	SB17
ISA 32	22.959	6.45199	5.26442	6.45199	140	37.603	37.3537	5.6	6.71483	6.6703	0.00663136	0.993369	6.49137	0.00124573	0.998754	6.71203	7.42024	7.45979	0.00329716	0.996703	6.44381	6.42587	6.46566	0.00428768	0.995712	6.45563	6.45733	6.49698	SB17
ISA 33 M1	22.155	5.05867	5.08338	5.05867	400	12.7085	12.4591	3.89	3.26696	3.20285	0.0196215	0.980378	5.14886	0.00368598	0.996314	5.82482	6.02085	6.11143	0.00975595	0.990244	5.02057	5.01786	5.10899	0.0126868	0.987313	5.05163	5.05452	5.14532	SB17
ISA 33 M3	21.652	4.49207	4.97012	4.49207	160	31.0632	30.8139	4.64	6.69467	6.64092	0.00802747	0.991973	4.52395	0.00150799	0.998492	4.80397	5.45178	5.4838	0.00399131	0.996009	4.4743	4.44528	4.47749	0.00519037	0.99481	4.48626	4.48406	4.51616	SB17
ISA 34 M1	20.913	5.41177	4.80372	5.41177	260	18.4758	18.2265	4.04	4.57322	4.5115	0.0134965	0.986503	5.47825	0.00253537	0.997465	5.93905	6.37549	6.44226	0.00671056	0.993289	5.38803	5.37468	5.44186	0.00872652	0.991273	5.41006	5.41003	5.47696	SB17
ISA 34 M3	24.164	4.00285	5.53576	4.00285	120	46.1313	45.882	5.52	8.35712	8.31195	0.00540542	0.994595	4.0216	0.00101543	0.998985	4.21227	4.96043	4.97926	0.00268761	0.997312	3.98958	3.9509	3.96985	0.00349501	0.996505	3.99723	3.99151	4.01039	SB17
ISA 35 M1	27.559	5.41036	6.30023	5.41036	170	37.0602	36.8108	4.46	8.30945	8.25354	0.0067285	0.993272	5.44327	0.00126397	0.998736	5.67289	6.37407	6.40712	0.00334546	0.996655	5.39856	5.37325	5.40651	0.00435048	0.99565	5.4095	5.4086	5.44173	SB17
ISA 35 M3	24.372	4.68413	5.5826	4.68413	160	34.8912	34.6419	4.8	7.269	7.21705	0.00714676	0.992853	4.71386	0.00134255	0.998657	4.96202	5.64467	5.67454	0.00355342	0.996447	4.669	4.63936	4.66941	0.00462092	0.995379	4.67984	4.67742	4.70736	SB17
ISA 36 M1	23.826	6.01902	5.45965	6.01902	180	30.3314	30.082	3.89	7.79727	7.73317	0.00822116	0.991779	6.06433	0.00154438	0.998456	6.34082	6.98538	7.03089	0.00408762	0.995912	6.00708	5.98833	6.03412	0.0053156	0.994684	6.02122	6.0214	6.06703	SB17
ISA 36 M3	25.852	4.82897	5.91585	4.82897	160	36.9741	36.7247	4.42	8.36518	8.30876	0.00674416	0.993256	4.85801	0.00126692	0.998733	5.09138	5.79015	5.81931	0.00335324	0.996647	4.81519	4.78573	4.81507	0.00436061	0.995639	4.82557	4.82326	4.85249	SB17
ISA 37 M1	21.267	6.19225	4.88343	6.19225	460	10.6161	10.3668	3.44	3.08609	3.0136	0.0234887	0.976511	6.3279	0.00441244	0.995588	7.11508	7.15936	7.29561	0.0116787	0.988321	6.15993	6.16338	6.30047	0.0151872	0.984813	6.20128	6.19581	6.33239	SB17
ISA 37 M3	26.01	5.17825	5.95143	5.17825	170	35.0084	34.7591	5.61	6.24036	6.19591	0.00712283	0.992877	5.21144	0.00133805	0.998662	5.45588	6.14095	6.17428	0.00354152	0.996458	5.16493	5.13869	5.17223	0.00460545	0.995395	5.17627	5.17491	5.20832	SB17
ISA 38 M1	25.074	6.24195	5.74067	6.24195	480	11.9597	11.7104	4.1	2.91701	2.85619	0.0208499	0.97915	6.3631	0.00391674	0.996083	7.0609	7.20929	7.33096	0.0103667	0.989633	6.21383	6.21361	6.33604	0.013481	0.986519	6.25064	6.24586	6.36783	SB17
ISA 38 M3	28.967	4.59129	6.61727	4.59129	210	31.5108	31.2615	4.07	7.74222	7.68095	0.00791345	0.992087	4.6235	0.00148657	0.998513	4.8989	5.55143	5.58379	0.00393462	0.996065	4.57416	4.54554	4.57809	0.00511664	0.994883	4.58607	4.58395	4.61639	SB17
ISA 4	18.593	6.23694	4.28131	6.23694	130	32.9332	32.6838	3.63	9.07249	9.0038	0.00757168	0.992428	6.28031	0.00142237	0.998578	6.53359	7.20425	7.24781	0.00376469	0.996235	6.22677	6.20855	6.25237	0.00489566	0.995104	6.24004	6.24081	6.28447	SB17
ISA 5	22.876	3.82335	5.24573	3.82335	230	22.8075	22.5582	3.95	5.77406	5.71093	0.0109332	0.989067	3.85951	0.00205384	0.997946	4.24701	4.78015	4.81646	0.00543606	0.994564	3.79546	3.76951	3.80604	0.00706914	0.992931	3.81066	3.81079	3.84719	SB17
ISA 6	25.472	4.31211	5.83029	4.31211	190	30.6857	30.4364	4.28	7.16956	7.1113	0.00812623	0.991874	4.34291	0.00152654	0.998473	4.62758	5.27103	5.30197	0.00404042	0.99596	4.29339	4.26342	4.29454	0.00525422	0.994746	4.30527	4.30287	4.33388	SB17
ISA 7	24.724	5.85128	5.66186	5.85128	180	31.4548	31.2054	4.88	6.44565	6.39455	0.00792755	0.992072	5.89362	0.00148922	0.998511	6.16132	6.81691	6.85944	0.00394163	0.996058	5.83911	5.81882	5.86161	0.00512576	0.994874	5.85254	5.85253	5.89516	SB17
ISA 8	22.989	4.06436	5.27118	4.06436	250	21.0847	20.8354	3.55	5.93936	5.86911	0.0118265	0.988173	4.10639	0.00222166	0.997778	4.52325	5.0222	5.06442	0.00588024	0.99412	4.0356	4.01305	4.05552	0.00764675	0.992353	4.05247	4.05343	4.09575	SB17
ISA 9	19.573	4.17901	4.50198	4.17901	100	45.0198	44.7705	5.39	8.35247	8.30621	0.00553888	0.994461	4.19921	0.0010405	0.99896	4.39379	5.13735	5.15764	0.00275397	0.997246	4.1659	4.12891	4.14932	0.0035813	0.996419	4.17388	4.16886	4.1892	SB17
Lox1	19.726	4.22635	4.53643	4.22635	400	11.3411	11.0917	1	11.3411	11.0917	0.0219872	0.978013	4.30894	0.00413039	0.99587	5.08179	5.1849	5.26785	0.0109322	0.989068	4.17439	4.17675	4.26021	0.0142164	0.985784	4.20644	4.21653	4.29968	SB17
Lox2	23.365	4.18694	5.35584	4.18694	510	10.5017	10.2523	0.93	11.2921	11.024	0.0237448	0.976255	4.27533	0.00446054	0.995539	5.11089	5.14532	5.23409	0.0118061	0.988194	4.13031	4.13692	4.22625	0.0153528	0.984647	4.1648	4.17685	4.26584	SB17
Lox3	18.161	4.23181	4.18403	4.23181	270	15.4964	15.2471	1.25	12.3971	12.1977	0.0160914	0.983909	4.29198	0.00302283	0.996977	4.85719	5.19039	5.25082	0.00800076	0.991999	4.19395	4.18227	4.24308	0.0104043	0.989596	4.21736	4.22203	4.28261	SB17
Lox4 (uc)	25.964	4.14324	5.94107	4.14324	130	45.7006	45.4512	1.35	33.8523	33.6676	0.00545637	0.994544	4.16294	0.001025	0.998975	4.35478	5.10143	5.12121	0.00271294	0.997287	4.13022	4.09276	4.11267	0.00352796	0.996472	4.13806	4.13285	4.15268	SB17
Lox5 (uc)	25.201	4.45644	5.76926	4.45644	230	25.0838	24.8344	0.76	33.0049	32.6768	0.00994106	0.990059	4.49563	0.00186747	0.998133	4.84276	5.41599	5.45536	0.00494276	0.995057	4.43423	4.40927	4.44888	0.00642765	0.993572	4.449	4.44818	4.48765	SB17
Lox6 (uc)	20.405	4.11695	4.68933	4.11695	210	22.3301	22.0808	0.62	36.0163	35.6141	0.0111669	0.988833	4.15721	0.00209775	0.997902	4.55031	5.07503	5.11546	0.00555228	0.994448	4.0901	4.0662	4.10688	0.00722027	0.99278	4.10612	4.10639	4.14691	SB17
Mam 1	18.585	6.79981	4.27951	6.79981	260	16.4596	16.2103	1.19	13.8316	13.6221	0.0151497	0.98485	6.89591	0.00284593	0.997154	7.39582	7.76958	7.86609	0.00753255	0.992467	6.78367	6.77736	6.87447	0.00979545	0.990205	6.81162	6.80752	6.90427	SB17			Coral Standards	True vs. Measured
Mam 2	20.936	6.91865	4.80889	6.91865	380	12.655	12.4056	1	12.655	12.4056	0.0197044	0.980296	7.04661	0.00370155	0.996298	7.69495	7.88893	8.01744	0.00979717	0.990203	6.89878	6.89744	7.02675	0.0127404	0.98726	6.93558	6.92716	7.05599	SB17
Mam 3	16.943	6.64328	3.90977	6.64328	200	19.5489	19.2995	1.25	15.6391	15.4396	0.0127557	0.987244	6.72197	0.00239621	0.997604	7.1445	7.61236	7.6914	0.00634222	0.993658	6.62871	6.61917	6.6987	0.00824752	0.991752	6.6519	6.64992	6.72915	SB17
NMN 120 e (uc)	23.819	5.14087	5.45807	5.14087	350	15.5945	15.3451	1.08	14.4393	14.2085	0.0159902	0.98401	5.21543	0.00300382	0.996996	5.76505	6.10341	6.17829	0.00795044	0.99205	5.11053	5.10092	5.17627	0.0103389	0.989661	5.13601	5.13728	5.21235	SB17
NMN 126 e (uc)	20.965	4.83429	4.81542	4.83429	340	14.163	13.9137	1.08	13.1139	12.883	0.0176064	0.982394	4.91102	0.00330742	0.996693	5.52074	5.79549	5.87256	0.00875401	0.991246	4.79814	4.7911	4.86864	0.0113839	0.988616	4.82539	4.82861	4.90586	SB17
NMN 129 s (uc)	24.797	5.48272	5.67829	5.48272	320	17.7447	17.4953	1.55	11.4482	11.2873	0.0140526	0.985947	5.55299	0.00263984	0.99736	6.03197	6.44675	6.51732	0.00698706	0.993013	5.45849	5.44637	5.51738	0.00908609	0.990914	5.48158	5.48146	5.5522	SB17
NMN 130 h (uc)	23.686	5.58477	5.42813	5.58477	440	12.3366	12.0873	1.4	8.81189	8.63378	0.0202129	0.979787	5.68858	0.00379707	0.996203	6.3761	6.54924	6.6535	0.01005	0.98995	5.55084	5.5495	5.65441	0.0130692	0.986931	5.58448	5.5842	5.68872	SB17
NMN 133 d (uc)	22.703	4.93354	5.20678	4.93354	620	8.39803	8.14867	0.83	10.1181	9.81768	0.0296926	0.970307	5.0676	0.00557787	0.994422	6.09443	5.89518	6.02982	0.0147634	0.985237	4.87371	4.89141	5.02688	0.0191985	0.980801	4.92037	4.92854	5.06351	SB17
NMN 133 p (uc)	21.754	5.09477	4.99309	5.09477	510	9.79037	9.54101	1.04	9.41381	9.17405	0.0254698	0.97453	5.21347	0.00478461	0.995215	6.09053	6.0571	6.17633	0.0126638	0.987336	5.04562	5.05433	5.17429	0.0164682	0.983532	5.0862	5.09086	5.21038	SB17
po2-1	18.895	11.6874	4.34931	11.6874	407.1	10.6837	10.4343	2.67	4.00137	3.90797	0.0233403	0.97666	11.9535	0.00438456	0.995615	12.6286	12.6785	12.9457	0.0116049	0.988395	11.7198	11.7165	11.9854	0.0150912	0.984909	11.7806	11.7284	11.9963	SB17
po2-2	19.914	11.6555	4.57877	11.6555	472.59	9.68867	9.43931	2.3	4.21246	4.10405	0.0257372	0.974263	11.9488	0.00483483	0.995165	12.6936	12.6464	12.941	0.0127967	0.987203	11.6909	11.6842	11.9806	0.0166411	0.983359	11.7579	11.6963	11.9916	SB17
po2-3	18.81	11.6696	4.33017	11.6696	405.581	10.6765	10.4271	2.68	3.98376	3.89071	0.0233559	0.976644	11.9354	0.00438751	0.995612	12.6113	12.6605	12.9276	0.0116127	0.988387	11.7018	11.6985	11.9671	0.0151014	0.984899	11.7625	11.7104	11.9781	SB17
POR Blank 1-5	5.41	0.0270189	1.31283	-1.48502	5000	0.262566	0.0132069		#DIV/0!	#DIV/0!	0.949701	0.0502995	-39.9587	0.178405	0.821595	42.062	-0.551348	-39.1927	0.472198	0.527802	-10.7999	-1.59485	-40.4743	0.614053	0.385947	-12.7679	-1.53374	-40.2695	SB17			y-intercept	0.940141
POR Blank 11-15	4.204	3.12315	1.04127	1.38498	5000	0.208254	-0.0411052		#DIV/0!	#DIV/0!	1.19738	-0.19738	-3.66403	0.224933	0.775067	60.4177	2.33115	-2.73985	0.595346	0.404654	-9.7108	1.30542	-3.79684	0.774197	0.225803	-13.0893	1.35581	-3.72759	SB17
POR Blank 6-10	5.404	2.18787	1.31148	0.674712	5000	0.262296	0.0129367		#DIV/0!	#DIV/0!	0.950679	0.0493211	3.02683	0.178589	0.821411	44.7459	1.61779	3.98016	0.472684	0.527316	-6.72238	0.587659	2.96458	0.614686	0.385314	-7.193	0.640704	3.00884	SB17			Rsq	0.999714
POR cleaning vial	5.836	2.43212	1.40876	0.999955		#DIV/0!	#DIV/0!		#DIV/0!	#DIV/0!	#DIV/0!	#DIV/0!	#DIV/0!	#DIV/0!	#DIV/0!	#DIV/0!	1.94445	#DIV/0!	#DIV/0!	#DIV/0!	#DIV/0!	0.916332	#DIV/0!	#DIV/0!	#DIV/0!	#DIV/0!	0.968163	#DIV/0!	SB17
USGS34-0,31nmol (01.0042)	6.144	-0.861841	1.47811	-2.23625	4838.71	0.305476	0.0561167		#DIV/0!	#DIV/0!	0.816298	0.183702	-14.6291	0.153345	0.846655	33.9498	-1.30585	-13.7527	0.405869	0.594131	-9.86203	-2.35401	-14.8776	0.527798	0.472202	-11.0025	-2.29009	-14.7674	SB17
USGS34-0,31nmol (01.0042)	10.19	-1.28289	2.38917	-1.89867	6451.61	0.370321	0.120962		#DIV/0!	#DIV/0!	0.67336	0.32664	-6.95208	0.126493	0.873507	27.0823	-0.966804	-6.04223	0.334799	0.665201	-7.34716	-2.01287	-7.11957	0.435378	0.564622	-7.68594	-1.95021	-7.03803	SB17
USGS34-0.5nmol	2.44	1.07578	0.644061	-0.99314	50	12.8812	12.6319		#DIV/0!	#DIV/0!	0.0193583	0.980642	-1.02365	0.00363654	0.996363	-0.259398	-0.0573256	-0.0879738	0.0096251	0.990375	-1.08955	-1.09778	-1.12862	0.0125166	0.987483	-1.07679	-1.03851	-1.06923	SB17
USGS34-10nmol	44.176	-1.99836	10.042	-1.99836	1000	10.042	9.7926		#DIV/0!	#DIV/0!	0.0248317	0.975168	-2.06332	0.00466474	0.995335	-1.0609	-1.06692	-1.13217	0.0123465	0.987653	-2.13493	-2.1136	-2.17925	0.0160556	0.983944	-2.12245	-2.05057	-2.11597	SB17
USGS34-1nmol	4.705	0.393284	1.15408	-1.25094	100	11.5408	11.2915		#DIV/0!	#DIV/0!	0.0216067	0.978393	-1.29077	0.0040589	0.995941	-0.432684	-0.316252	-0.356256	0.010743	0.989257	-1.36147	-1.3583	-1.39856	0.0139704	0.98603	-1.3481	-1.29806	-1.33817	SB17
USGS34-2nmol	8.962	-1.07935	2.11265	-1.92539	200	10.5633	10.3139		#DIV/0!	#DIV/0!	0.0236063	0.976394	-1.9853	0.00443453	0.995565	-1.03407	-0.993634	-1.05381	0.0117372	0.988263	-2.05427	-2.03986	-2.10041	0.0152632	0.984737	-2.04213	-1.9771	-2.03742	SB17
USGS34-3nmol	13.363	-1.33771	3.10365	-1.33771	300	10.3455	10.0961		#DIV/0!	#DIV/0!	0.0241032	0.975897	-1.3844	0.00452788	0.995472	-0.424877	-0.403402	-0.450295	0.0119843	0.988016	-1.46222	-1.44599	-1.49317	0.0155845	0.984415	-1.44765	-1.38543	-1.43244	SB17
USGS34-5nmol	22.107	-1.83218	5.07257	-1.83218	500	10.1451	9.89579		#DIV/0!	#DIV/0!	0.0245792	0.975421	-1.89228	0.00461729	0.995383	-0.903529	-0.900024	-0.96038	0.0122209	0.987779	-1.96529	-1.94567	-2.0064	0.0158923	0.984108	-1.95231	-1.88326	-1.94377	SB17			Amino Acid Standards	True vs. Measured
USGS34-5nmol	21.917	-1.85413	5.02979	-1.85413	500	10.0596	9.81022		#DIV/0!	#DIV/0!	0.0247882	0.975212	-1.91531	0.00465656	0.995343	-0.917645	-0.922069	-0.983512	0.0123249	0.987675	-1.98866	-1.96785	-2.02968	0.0160275	0.983973	-1.97566	-1.90536	-1.96696	SB17
USGS34-5nmol	21.616	-1.84098	4.96201	-1.84098	500	9.92403	9.67467		#DIV/0!	#DIV/0!	0.0251268	0.974873	-1.90267	0.00472017	0.99528	-0.891578	-0.908859	-0.970823	0.0124932	0.987507	-1.9772	-1.95456	-2.01691	0.0162464	0.983754	-1.96397	-1.89212	-1.95424	SB17
USGS34-5nmol	22.58	-1.76819	5.17908	-1.76819	500	10.3582	10.1088		#DIV/0!	#DIV/0!	0.0240737	0.975926	-1.82544	0.00452233	0.995478	-0.858431	-0.835753	-0.893253	0.0119696	0.98803	-1.89776	-1.88101	-1.93886	0.0155655	0.984435	-1.8848	-1.81884	-1.87648	SB17
USGS34-5nmol	22.129	-1.81643	5.07753	-1.81643	500	10.1551	9.9057		#DIV/0!	#DIV/0!	0.0245552	0.975445	-1.87607	0.00461278	0.995387	-0.888619	-0.884207	-0.944106	0.012209	0.987791	-1.94922	-1.92976	-1.99003	0.0158768	0.984123	-1.93619	-1.86741	-1.92745	SB17
USGS34-5nmol	21.525	-1.78142	4.94152	-1.78142	500	9.88304	9.63369		#DIV/0!	#DIV/0!	0.025231	0.974769	-1.84183	0.00473974	0.99526	-0.827774	-0.849035	-0.909715	0.012545	0.987455	-1.91746	-1.89437	-1.95542	0.0163138	0.983686	-1.90394	-1.83215	-1.89298	SB17
USGS34-5nmol	21.908	-1.82052	5.02776	-1.82052	500	10.0555	9.80617		#DIV/0!	#DIV/0!	0.0247982	0.975202	-1.88087	0.00465844	0.995342	-0.883494	-0.888308	-0.948919	0.0123298	0.98767	-1.95468	-1.93389	-1.99487	0.0160339	0.983966	-1.94154	-1.87152	-1.93228	SB17
USGS34-5nmol	21.902	-1.79672	5.02641	-1.79672	500	10.0528	9.80347		#DIV/0!	#DIV/0!	0.0248049	0.975195	-1.85647	0.00465969	0.99534	-0.859328	-0.864402	-0.924421	0.0123332	0.987667	-1.93062	-1.90983	-1.97022	0.0160382	0.983962	-1.91739	-1.84755	-1.90772	SB17
USGS34-5nmol	21.664	-1.68243	4.97282	-1.68243	500	9.94564	9.69628		#DIV/0!	#DIV/0!	0.0250722	0.974928	-1.73991	0.00470991	0.99529	-0.734349	-0.749616	-0.807347	0.0124661	0.987534	-1.81635	-1.79434	-1.85243	0.0162111	0.983789	-1.80254	-1.73249	-1.79036	SB17
USGS34-5nmol	21.58	-1.75349	4.95391	-1.75349	500	9.90781	9.65845		#DIV/0!	#DIV/0!	0.0251679	0.974832	-1.81303	0.00472789	0.995272	-0.802107	-0.820984	-0.880783	0.0125137	0.987486	-1.88883	-1.86615	-1.92632	0.016273	0.983727	-1.87524	-1.80403	-1.86398	SB17
USGS34-5nmol	21.922	-1.80016	5.03092	-1.80016	500	10.0618	9.81247		#DIV/0!	#DIV/0!	0.0247827	0.975217	-1.85995	0.00465552	0.995344	-0.863633	-0.867863	-0.927915	0.0123221	0.987678	-1.93399	-1.91332	-1.97374	0.0160239	0.983976	-1.92078	-1.85102	-1.91122	SB17
USGS34-5nmol	21.587	-1.82229	4.95548	-1.82229	500	9.91097	9.66161		#DIV/0!	#DIV/0!	0.0251599	0.97484	-1.88359	0.00472639	0.995274	-0.871542	-0.890087	-0.951651	0.0125097	0.98749	-1.95846	-1.93568	-1.99762	0.0162678	0.983732	-1.94514	-1.8733	-1.93502	SB17
USGS34-5nmol	22.202	-1.83107	5.09397	-1.83107	500	10.1879	9.93857		#DIV/0!	#DIV/0!	0.0244759	0.975524	-1.89088	0.0045979	0.995402	-0.906328	-0.898905	-0.958974	0.0121696	0.98783	-1.9636	-1.94455	-2.00499	0.0158256	0.984174	-1.95067	-1.88214	-1.94236	SB17
USGS40-1	20.284	-5.81949	4.66208	-5.81949	500	9.32416	9.0748		#DIV/0!	#DIV/0!	0.0267433	0.973257	-5.99459	0.00502384	0.994976	-4.82879	-4.9047	-5.08056	0.013297	0.986703	-6.01821	-5.97503	-6.15198	0.0172916	0.982708	-6.02054	-5.89773	-6.07401	SB17
USGS40-2	23.179	-5.11357	5.31396	-5.11357	500	10.6279	10.3786		#DIV/0!	#DIV/0!	0.0234626	0.976537	-5.24971	0.00440755	0.995592	-4.24181	-4.19571	-4.33244	0.0116658	0.988334	-5.27929	-5.26167	-5.39924	0.0151704	0.98483	-5.2787	-5.187	-5.32406	SB17
USGS40-3	21.203	-5.36556	4.86902	-5.36556	500	9.73803	9.48867		#DIV/0!	#DIV/0!	0.0256067	0.974393	-5.52109	0.00481032	0.99519	-4.41497	-4.44879	-4.605	0.0127318	0.987268	-5.54987	-5.51632	-5.67349	0.0165567	0.983443	-5.55028	-5.4407	-5.59729	SB17
USGS65-1	22.026	19.7408	5.05434	19.7408	500	10.1087	9.85931		#DIV/0!	#DIV/0!	0.0246679	0.975332	20.2261	0.00463395	0.995366	20.7733	20.767	21.2544	0.012265	0.987735	19.8751	19.8548	20.3453	0.0159496	0.98405	19.9699	19.8367	20.3253	SB17			Enamel Standards	True vs. Measured
USGS65-2	23.7	19.5782	5.43128	19.5782	500	10.8626	10.6132		#DIV/0!	#DIV/0!	0.0229558	0.977044	20.0252	0.00431235	0.995688	20.538	20.6036	21.0526	0.0114138	0.988586	19.7012	19.6905	20.1422	0.0148427	0.985157	19.7887	19.6729	20.123	SB17
USGS65-3	22.114	19.633	5.07415	19.633	500	10.1483	9.89894		#DIV/0!	#DIV/0!	0.0245715	0.975428	20.1136	0.00461586	0.995384	20.6609	20.6586	21.1414	0.0122171	0.987783	19.7654	19.7459	20.2316	0.0158874	0.984113	19.8594	19.7281	20.212	SB17
USGS65-2	23.7	19.5782	5.43128	19.5782	500	10.8626	10.6132		#DIV/0!	#DIV/0!	0.0229558	0.977044	20.0252
USGS65-3	22.114	19.633	5.07415	19.633	500	10.1483	9.89894		#DIV/0!	#DIV/0!	0.0245715	0.975428	20.1136

## Sheet: Sheet3
			d13C	d18O					VICS	d13C	d18O		IAEA	d13C	d18O
		lox	0.144124	0.149242						0.0646317	0.0378885			0.11	0.07
			0.0990555	0.102007						0.07	0.1			0.04	0.09
			0.0800211	0.197442						0.01	0.02			0.16	0.06
			0.0738764	0.114956						0.23	0.09			0.23	0.12
			0.0992692	0.140912						0.0936579	0.0619721			0.135	0.085
		mammy

## Sheet: Sheet5
	Grazer	Browser	Omnovores	Specialist
	3.51	4.11	6.08	7.35
	3.98	4.20	4.17	7.94
	3.54	5.90	5.91	9.90
	5.82	4.47	5.16	10.57
	3.86	5.43	6.04	7.05
	4.34	5.97	4.40
		4.80	3.89
		4.53	4.69
		6.68	4.59
		5.77	5.21
		6.85	4.60
		7.11	4.80
		6.98	4.13
		6.49	5.13
		5.89	3.40
			4.08
			3.99
			3.44
						Grazer	Browser	Omnivores	Specialists
					Grazer		0.006	0.2348	0.00004761
					Browser			0.02899	0.2737
					Omnivores				0.0001674
					Specialists
